# Supplementary material for: Ex Vivo Modeling and Pharmacological Modulation of Tissue Immune Responses in Inflammatory Bowel Disease Using Precision‐Cut Intestinal Slices
Source: Eur J Immunol. 2025 Jul 24;55(7):e70013. doi: 10.1002/eji.70013 (PMC12288778; doi:10.1002/eji.70013)
Supplement: Supplementary file 2 — Supporting file 2: eji70013‐sup‐0002‐TableS1.xlsx [file EJI-55-e70013-s002.xlsx]

## Sheet: gProfiler_Pathways
source	term_name	term_id	highlighted	adjusted_p_value	negative_log10_of_adjusted_p_value	term_size	query_size	intersection_size	effective_domain_size	intersections
GO:CC	proteasome core complex	GO:0005839	true	3.56674e-15	14.4477	20	256	12	16860	PSMB9,PSMB8,PSMA2,PSMA4,PSMB10,PSMB1,PSMB4,PSMA6,PSMB5,PSMA7,PSMA3,PSMB3
REAC	ER-Phagosome pathway	REAC:R-HSA-1236974	false	4.25141e-15	14.3715	90	202	21	10842	S100A8,PSMB9,S100A9,PSMB8,LY96,PSMA2,SEC61G,PSME2,PSME1,PSMA4,SEC61B,PSMB10,PSMB1,PSMB4,PSMA6,PSMB5,PSMA7,PSMA3,TAP1,RPS27A,PSMB3
REAC	Antigen processing-Cross presentation	REAC:R-HSA-1236975	false	8.17364e-15	14.0876	105	202	22	10842	S100A8,FCGR1A,PSMB9,S100A9,PSMB8,LY96,PSMA2,SEC61G,PSME2,PSME1,PSMA4,SEC61B,PSMB10,PSMB1,PSMB4,PSMA6,PSMB5,PSMA7,PSMA3,TAP1,RPS27A,PSMB3
GO:CC	vesicle	GO:0031982	true	6.61711e-14	13.1793	3566	256	112	16860	S100A8,SERPING1,FCGR1A,REG1B,LCN2,PLA2G2A,TIMP1,IFITM3,C3,BST2,GCG,FCER1G,RARRES1,S100A11,PSMB9,S100A9,PSMB8,SRGN,IGFBP7,FCGR3B,PCNA,IFITM2,MGP,GBP1,GMFG,HLA-DMB,PDPN,HLA-DPB1,LY96,PSMA2,ATP6V0B,HLA-DMA,PSME2,SNX10,MNDA,SPINK1,PSME1,CDK1,PSMA4,SSR4,FABP4,CPVL,NAGK,CTSK,PSMB1,GSTP1,HLA-DPA1,LUM,GZMK,CLEC12A,PDCD5,HSPE1,GSTO1,TYROBP,PRDX4,CXCR4,CLEC4E,PSMB4,PSMA6,NME1,PSMB5,DBI,SNRPD2,DUT,FPR1,PSMA…
REAC	Regulation of APC/C activators between G1/S and early anaphase	REAC:R-HSA-176408	false	1.48308e-13	12.8288	81	202	19	10842	PSMB9,PSMB8,PSMA2,PSME2,PSME1,CDK1,PSMA4,PSMB10,PSMB1,FBXO5,PSMB4,PSMA6,PSMB5,PSMA7,PSMA3,MAD2L1,CCNB1,RPS27A,PSMB3
REAC	APC/C:Cdc20 mediated degradation of mitotic proteins	REAC:R-HSA-176409	false	7.6847e-13	12.1144	76	202	18	10842	PSMB9,PSMB8,PSMA2,PSME2,PSME1,CDK1,PSMA4,PSMB10,PSMB1,PSMB4,PSMA6,PSMB5,PSMA7,PSMA3,MAD2L1,CCNB1,RPS27A,PSMB3
REAC	Regulation of mitotic cell cycle	REAC:R-HSA-453276	false	7.78882e-13	12.1085	88	202	19	10842	PSMB9,PSMB8,PSMA2,PSME2,PSME1,CDK1,PSMA4,PSMB10,PSMB1,FBXO5,PSMB4,PSMA6,PSMB5,PSMA7,PSMA3,MAD2L1,CCNB1,RPS27A,PSMB3
REAC	APC/C-mediated degradation of cell cycle proteins	REAC:R-HSA-174143	false	7.78882e-13	12.1085	88	202	19	10842	PSMB9,PSMB8,PSMA2,PSME2,PSME1,CDK1,PSMA4,PSMB10,PSMB1,FBXO5,PSMB4,PSMA6,PSMB5,PSMA7,PSMA3,MAD2L1,CCNB1,RPS27A,PSMB3
REAC	SCF-beta-TrCP mediated degradation of Emi1	REAC:R-HSA-174113	false	8.44439e-13	12.0734	55	202	16	10842	PSMB9,PSMB8,PSMA2,PSME2,PSME1,PSMA4,PSMB10,PSMB1,FBXO5,PSMB4,PSMA6,PSMB5,PSMA7,PSMA3,RPS27A,PSMB3
KEGG	Proteasome	KEGG:03050	false	8.78073e-13	12.0565	46	175	15	8484	PSMB9,PSMB8,PSMA2,PSME2,PSME1,PSMA4,PSMB10,PSMB1,PSMB4,PSMA6,PSMB5,PSMA7,PSMA3,POMP,PSMB3
REAC	Activation of APC/C and APC/C:Cdc20 mediated degradation of mitotic proteins	REAC:R-HSA-176814	false	9.8673e-13	12.0058	77	202	18	10842	PSMB9,PSMB8,PSMA2,PSME2,PSME1,CDK1,PSMA4,PSMB10,PSMB1,PSMB4,PSMA6,PSMB5,PSMA7,PSMA3,MAD2L1,CCNB1,RPS27A,PSMB3
REAC	The role of GTSE1 in G2/M progression after G2 checkpoint	REAC:R-HSA-8852276	false	1.60806e-12	11.7937	79	202	18	10842	PSMB9,PSMB8,PSMA2,PSME2,PSME1,CDK1,PSMA4,PSMB10,PSMB1,PSMB4,PSMA6,PSMB5,PSMA7,PSMA3,CCNB2,CCNB1,RPS27A,PSMB3
REAC	Cross-presentation of soluble exogenous antigens (endosomes)	REAC:R-HSA-1236978	false	2.80762e-12	11.5517	49	202	15	10842	FCGR1A,PSMB9,PSMB8,PSMA2,PSME2,PSME1,PSMA4,PSMB10,PSMB1,PSMB4,PSMA6,PSMB5,PSMA7,PSMA3,PSMB3
REAC	Regulation of activated PAK-2p34 by proteasome mediated degradation	REAC:R-HSA-211733	false	3.9459e-12	11.4039	50	202	15	10842	PSMB9,PSMB8,PSMA2,PSME2,PSME1,PSMA4,PSMB10,PSMB1,PSMB4,PSMA6,PSMB5,PSMA7,PSMA3,RPS27A,PSMB3
REAC	Defective CFTR causes cystic fibrosis	REAC:R-HSA-5678895	false	5.21959e-12	11.2824	61	202	16	10842	PSMB9,PSMB8,PSMA2,PSME2,PSME1,PSMA4,PSMB10,PSMB1,PSMB4,PSMA6,PSMB5,PSMA7,PSMA3,RPS27A,PSMB3,CFTR
REAC	Cdc20:Phospho-APC/C mediated degradation of Cyclin A	REAC:R-HSA-174184	false	6.54121e-12	11.1843	73	202	17	10842	PSMB9,PSMB8,PSMA2,PSME2,PSME1,CDK1,PSMA4,PSMB10,PSMB1,PSMB4,PSMA6,PSMB5,PSMA7,PSMA3,MAD2L1,RPS27A,PSMB3
GO:CC	proteasome complex	GO:0000502	false	6.97692e-12	11.1563	52	256	14	16860	PSMB9,PSMB8,PSMA2,PSME2,PSME1,PSMA4,PSMB10,PSMB1,PSMB4,PSMA6,PSMB5,PSMA7,PSMA3,PSMB3
REAC	GSK3B and BTRC:CUL1-mediated-degradation of NFE2L2	REAC:R-HSA-9762114	false	7.60372e-12	11.119	52	202	15	10842	PSMB9,PSMB8,PSMA2,PSME2,PSME1,PSMA4,PSMB10,PSMB1,PSMB4,PSMA6,PSMB5,PSMA7,PSMA3,RPS27A,PSMB3
REAC	Ubiquitin-dependent degradation of Cyclin D	REAC:R-HSA-75815	false	7.60372e-12	11.119	52	202	15	10842	PSMB9,PSMB8,PSMA2,PSME2,PSME1,PSMA4,PSMB10,PSMB1,PSMB4,PSMA6,PSMB5,PSMA7,PSMA3,RPS27A,PSMB3
REAC	p53-Independent G1/S DNA damage checkpoint	REAC:R-HSA-69613	false	7.60372e-12	11.119	52	202	15	10842	PSMB9,PSMB8,PSMA2,PSME2,PSME1,PSMA4,PSMB10,PSMB1,PSMB4,PSMA6,PSMB5,PSMA7,PSMA3,RPS27A,PSMB3
REAC	p53-Independent DNA Damage Response	REAC:R-HSA-69610	false	7.60372e-12	11.119	52	202	15	10842	PSMB9,PSMB8,PSMA2,PSME2,PSME1,PSMA4,PSMB10,PSMB1,PSMB4,PSMA6,PSMB5,PSMA7,PSMA3,RPS27A,PSMB3
REAC	Ubiquitin Mediated Degradation of Phosphorylated Cdc25A	REAC:R-HSA-69601	false	7.60372e-12	11.119	52	202	15	10842	PSMB9,PSMB8,PSMA2,PSME2,PSME1,PSMA4,PSMB10,PSMB1,PSMB4,PSMA6,PSMB5,PSMA7,PSMA3,RPS27A,PSMB3
REAC	Vpu mediated degradation of CD4	REAC:R-HSA-180534	false	7.60372e-12	11.119	52	202	15	10842	PSMB9,PSMB8,PSMA2,PSME2,PSME1,PSMA4,PSMB10,PSMB1,PSMB4,PSMA6,PSMB5,PSMA7,PSMA3,RPS27A,PSMB3
REAC	Autodegradation of the E3 ubiquitin ligase COP1	REAC:R-HSA-349425	false	7.60372e-12	11.119	52	202	15	10842	PSMB9,PSMB8,PSMA2,PSME2,PSME1,PSMA4,PSMB10,PSMB1,PSMB4,PSMA6,PSMB5,PSMA7,PSMA3,RPS27A,PSMB3
REAC	APC:Cdc20 mediated degradation of cell cycle proteins prior to satisfation of the cell cycle checkpoint	REAC:R-HSA-179419	false	8.35477e-12	11.0781	74	202	17	10842	PSMB9,PSMB8,PSMA2,PSME2,PSME1,CDK1,PSMA4,PSMB10,PSMB1,PSMB4,PSMA6,PSMB5,PSMA7,PSMA3,MAD2L1,RPS27A,PSMB3
REAC	Vif-mediated degradation of APOBEC3G	REAC:R-HSA-180585	false	1.04333e-11	10.9816	53	202	15	10842	PSMB9,PSMB8,PSMA2,PSME2,PSME1,PSMA4,PSMB10,PSMB1,PSMB4,PSMA6,PSMB5,PSMA7,PSMA3,RPS27A,PSMB3
REAC	Negative regulation of NOTCH4 signaling	REAC:R-HSA-9604323	false	1.04333e-11	10.9816	53	202	15	10842	PSMB9,PSMB8,PSMA2,PSME2,PSME1,PSMA4,PSMB10,PSMB1,PSMB4,PSMA6,PSMB5,PSMA7,PSMA3,RPS27A,PSMB3
REAC	Regulation of Apoptosis	REAC:R-HSA-169911	false	1.04333e-11	10.9816	53	202	15	10842	PSMB9,PSMB8,PSMA2,PSME2,PSME1,PSMA4,PSMB10,PSMB1,PSMB4,PSMA6,PSMB5,PSMA7,PSMA3,RPS27A,PSMB3
REAC	AUF1 (hnRNP D0) binds and destabilizes mRNA	REAC:R-HSA-450408	false	1.42121e-11	10.8473	54	202	15	10842	PSMB9,PSMB8,PSMA2,PSME2,PSME1,PSMA4,PSMB10,PSMB1,PSMB4,PSMA6,PSMB5,PSMA7,PSMA3,RPS27A,PSMB3
REAC	Regulation of RUNX3 expression and activity	REAC:R-HSA-8941858	false	1.42121e-11	10.8473	54	202	15	10842	PSMB9,PSMB8,PSMA2,PSME2,PSME1,PSMA4,PSMB10,PSMB1,PSMB4,PSMA6,PSMB5,PSMA7,PSMA3,RPS27A,PSMB3
REAC	FBXL7 down-regulates AURKA during mitotic entry and in early mitosis	REAC:R-HSA-8854050	false	1.92249e-11	10.7161	55	202	15	10842	PSMB9,PSMB8,PSMA2,PSME2,PSME1,PSMA4,PSMB10,PSMB1,PSMB4,PSMA6,PSMB5,PSMA7,PSMA3,RPS27A,PSMB3
REAC	Degradation of AXIN	REAC:R-HSA-4641257	false	1.92249e-11	10.7161	55	202	15	10842	PSMB9,PSMB8,PSMA2,PSME2,PSME1,PSMA4,PSMB10,PSMB1,PSMB4,PSMA6,PSMB5,PSMA7,PSMA3,RPS27A,PSMB3
REAC	Hh mutants are degraded by ERAD	REAC:R-HSA-5362768	false	2.58329e-11	10.5878	56	202	15	10842	PSMB9,PSMB8,PSMA2,PSME2,PSME1,PSMA4,PSMB10,PSMB1,PSMB4,PSMA6,PSMB5,PSMA7,PSMA3,RPS27A,PSMB3
REAC	Degradation of DVL	REAC:R-HSA-4641258	false	3.44908e-11	10.4623	57	202	15	10842	PSMB9,PSMB8,PSMA2,PSME2,PSME1,PSMA4,PSMB10,PSMB1,PSMB4,PSMA6,PSMB5,PSMA7,PSMA3,RPS27A,PSMB3
REAC	Stabilization of p53	REAC:R-HSA-69541	false	3.44908e-11	10.4623	57	202	15	10842	PSMB9,PSMB8,PSMA2,PSME2,PSME1,PSMA4,PSMB10,PSMB1,PSMB4,PSMA6,PSMB5,PSMA7,PSMA3,RPS27A,PSMB3
REAC	NIK-->noncanonical NF-kB signaling	REAC:R-HSA-5676590	false	6.03769e-11	10.2191	59	202	15	10842	PSMB9,PSMB8,PSMA2,PSME2,PSME1,PSMA4,PSMB10,PSMB1,PSMB4,PSMA6,PSMB5,PSMA7,PSMA3,RPS27A,PSMB3
REAC	Hh mutants abrogate ligand secretion	REAC:R-HSA-5387390	false	6.03769e-11	10.2191	59	202	15	10842	PSMB9,PSMB8,PSMA2,PSME2,PSME1,PSMA4,PSMB10,PSMB1,PSMB4,PSMA6,PSMB5,PSMA7,PSMA3,RPS27A,PSMB3
REAC	Regulation of RUNX2 expression and activity	REAC:R-HSA-8939902	false	6.99888e-11	10.155	71	202	16	10842	PSMB9,PSMB8,PSMA2,PSME2,PSME1,PSMA4,PSMB10,PSMB1,PSMB4,PSMA6,PSMB5,PSMA7,PSMA3,RPS27A,PSMB3,PPARGC1A
REAC	Dectin-1 mediated noncanonical NF-kB signaling	REAC:R-HSA-5607761	false	7.9198e-11	10.1013	60	202	15	10842	PSMB9,PSMB8,PSMA2,PSME2,PSME1,PSMA4,PSMB10,PSMB1,PSMB4,PSMA6,PSMB5,PSMA7,PSMA3,RPS27A,PSMB3
REAC	Degradation of GLI1 by the proteasome	REAC:R-HSA-5610780	false	7.9198e-11	10.1013	60	202	15	10842	PSMB9,PSMB8,PSMA2,PSME2,PSME1,PSMA4,PSMB10,PSMB1,PSMB4,PSMA6,PSMB5,PSMA7,PSMA3,RPS27A,PSMB3
REAC	Degradation of GLI2 by the proteasome	REAC:R-HSA-5610783	false	7.9198e-11	10.1013	60	202	15	10842	PSMB9,PSMB8,PSMA2,PSME2,PSME1,PSMA4,PSMB10,PSMB1,PSMB4,PSMA6,PSMB5,PSMA7,PSMA3,RPS27A,PSMB3
REAC	SCF(Skp2)-mediated degradation of p27/p21	REAC:R-HSA-187577	false	7.9198e-11	10.1013	60	202	15	10842	PSMB9,PSMB8,PSMA2,PSME2,PSME1,PSMA4,PSMB10,PSMB1,PSMB4,PSMA6,PSMB5,PSMA7,PSMA3,RPS27A,PSMB3
REAC	GLI3 is processed to GLI3R by the proteasome	REAC:R-HSA-5610785	false	7.9198e-11	10.1013	60	202	15	10842	PSMB9,PSMB8,PSMA2,PSME2,PSME1,PSMA4,PSMB10,PSMB1,PSMB4,PSMA6,PSMB5,PSMA7,PSMA3,RPS27A,PSMB3
REAC	Downstream TCR signaling	REAC:R-HSA-202424	false	8.81998e-11	10.0545	98	202	18	10842	PSMB9,PSMB8,HLA-DPB1,PSMA2,PSME2,PSME1,PSMA4,PSMB10,PSMB1,HLA-DPA1,PSMB4,PSMA6,PSMB5,PSMA7,PSMA3,HLA-DQA2,RPS27A,PSMB3
GO:CC	extracellular space	GO:0005615	false	9.81307e-11	10.0082	3205	256	98	16860	CXCL10,S100A8,CCL20,SERPING1,REG1B,MMP12,LCN2,PLA2G2A,PLA2G7,TIMP1,APOC1,C3,BST2,GCG,RARRES1,S100A11,PSMB9,MMP1,S100A9,PSMB8,SRGN,IGFBP7,FCGR3B,PCNA,MANF,TNFSF13B,CXCL11,MGP,CCL24,CXCL8,PSMA2,CXCL5,PSME2,MNDA,SPINK1,PSME1,CDK1,IL6,PSMA4,SSR4,FABP4,CPVL,AGR2,NAGK,CTSK,CCL18,PSMB1,GSTP1,CCL2,LUM,PDCD5,HSPE1,GSTO1,PRDX4,CXCR4,HMGB2,PSMB4,PSMA6,NME1,PSMB5,DBI,SNRPD2,DUT,PSMA7,PSMA3,FAU,LOXL1,FABP5,MY…
REAC	Regulation of ornithine decarboxylase (ODC)	REAC:R-HSA-350562	false	1.26282e-10	9.89866	51	202	14	10842	PSMB9,PSMB8,PSMA2,PSME2,PSME1,PSMA4,PSMB10,PSMB1,PSMB4,PSMA6,PSMB5,PSMA7,PSMA3,PSMB3
REAC	G1/S Transition	REAC:R-HSA-69206	false	1.27616e-10	9.89409	130	202	20	10842	PSMB9,PSMB8,PCNA,RPA3,PSMA2,PSME2,PSME1,CDK1,PSMA4,PSMB10,PSMB1,FBXO5,PSMB4,PSMA6,PSMB5,PSMA7,PSMA3,CCNB1,RPS27A,PSMB3
REAC	MAPK6/MAPK4 signaling	REAC:R-HSA-5687128	false	2.16068e-10	9.66541	89	202	17	10842	PSMB9,PSMB8,PSMA2,PSME2,PSME1,CDK1,PSMA4,PSMB10,PSMB1,PSMB4,PSMA6,PSMB5,PSMA7,PSMA3,RPS27A,PSMB3,KALRN
REAC	Autodegradation of Cdh1 by Cdh1:APC/C	REAC:R-HSA-174084	false	2.22474e-10	9.65272	64	202	15	10842	PSMB9,PSMB8,PSMA2,PSME2,PSME1,PSMA4,PSMB10,PSMB1,PSMB4,PSMA6,PSMB5,PSMA7,PSMA3,RPS27A,PSMB3
REAC	Asymmetric localization of PCP proteins	REAC:R-HSA-4608870	false	2.22474e-10	9.65272	64	202	15	10842	PSMB9,PSMB8,PSMA2,PSME2,PSME1,PSMA4,PSMB10,PSMB1,PSMB4,PSMA6,PSMB5,PSMA7,PSMA3,RPS27A,PSMB3
REAC	Hedgehog ligand biogenesis	REAC:R-HSA-5358346	false	2.84528e-10	9.54587	65	202	15	10842	PSMB9,PSMB8,PSMA2,PSME2,PSME1,PSMA4,PSMB10,PSMB1,PSMB4,PSMA6,PSMB5,PSMA7,PSMA3,RPS27A,PSMB3
REAC	ABC transporter disorders	REAC:R-HSA-5619084	false	3.35368e-10	9.47448	78	202	16	10842	PSMB9,PSMB8,PSMA2,PSME2,PSME1,PSMA4,PSMB10,PSMB1,PSMB4,PSMA6,PSMB5,PSMA7,PSMA3,RPS27A,PSMB3,CFTR
REAC	p53-Dependent G1/S DNA damage checkpoint	REAC:R-HSA-69580	false	3.62245e-10	9.441	66	202	15	10842	PSMB9,PSMB8,PSMA2,PSME2,PSME1,PSMA4,PSMB10,PSMB1,PSMB4,PSMA6,PSMB5,PSMA7,PSMA3,RPS27A,PSMB3
REAC	p53-Dependent G1 DNA Damage Response	REAC:R-HSA-69563	false	3.62245e-10	9.441	66	202	15	10842	PSMB9,PSMB8,PSMA2,PSME2,PSME1,PSMA4,PSMB10,PSMB1,PSMB4,PSMA6,PSMB5,PSMA7,PSMA3,RPS27A,PSMB3
REAC	Oxygen-dependent proline hydroxylation of Hypoxia-inducible Factor Alpha	REAC:R-HSA-1234176	false	3.62245e-10	9.441	66	202	15	10842	PSMB9,PSMB8,PSMA2,PSME2,PSME1,PSMA4,PSMB10,PSMB1,PSMB4,PSMA6,PSMB5,PSMA7,PSMA3,RPS27A,PSMB3
GO:CC	extracellular region	GO:0005576	false	3.81824e-10	9.41814	3589	256	104	16860	CXCL10,S100A8,CCL20,SERPING1,REG1B,MMP12,LCN2,PLA2G2A,PLA2G7,TIMP1,APOC1,C3,BST2,GCG,RARRES1,S100A11,PSMB9,MMP1,VIP,S100A9,PSMB8,SRGN,IGFBP7,FCGR3B,PCNA,MANF,TNFSF13B,CXCL11,MGP,GMFG,CD52,CCL24,CXCL8,LY96,PSMA2,CXCL5,PSME2,MNDA,SPINK1,PSME1,CDK1,IL6,PSMA4,SSR4,FABP4,CPVL,AGR2,NAGK,CTSK,CCL18,PSMB1,GSTP1,CCL2,LUM,PDCD5,HSPE1,GSTO1,PRDX4,CXCR4,HMGB2,PSMB4,PSMA6,NME1,PSMB5,DBI,SNRPD2,DUT,PSMA7,PSMA3…
GO:BP	immune response	GO:0006955	true	4.04146e-10	9.39346	1506	247	62	16178	CXCL10,CCL20,UBD,AIF1,SERPING1,FCGR1A,REG1B,LCN2,IFITM1,CLC,IFITM3,C3,BST2,FCER1G,S100A9,FCGR3B,IFI27,RGS1,IFITM2,CXCL11,GBP1,HLA-DMB,LY86,CCL24,CASP1,KYNU,HLA-DPB1,CXCL8,LY96,HLA-DMA,CXCL5,MNDA,IL6,NAGK,CTSK,CCL18,PSMB10,HLA-DPA1,CCL2,TYROBP,CXCR4,HMGB2,CLEC4E,GAPT,SAMSN1,FPR1,FAU,RGCC,CLEC7A,DNASE1L3,IL2RA,CXCL1,CD86,C1QBP,PYCARD,C4B,C4A,HLA-DQA2,IGSF6,PPARG,ZDHHC11,PCK1
GO:CC	extracellular exosome	GO:0070062	false	4.18472e-10	9.37833	2108	256	74	16860	S100A8,SERPING1,REG1B,LCN2,PLA2G2A,TIMP1,C3,BST2,RARRES1,S100A11,PSMB9,S100A9,PSMB8,IGFBP7,FCGR3B,PCNA,MGP,PSMA2,PSME2,MNDA,SPINK1,PSME1,CDK1,PSMA4,SSR4,FABP4,CPVL,NAGK,PSMB1,GSTP1,LUM,PDCD5,HSPE1,GSTO1,PRDX4,CXCR4,PSMB4,PSMA6,NME1,PSMB5,DBI,SNRPD2,DUT,PSMA7,PSMA3,FABP5,MYL6B,HPRT1,S100A6,PPA1,CD48,DNAJA1,GGH,CFI,MIF,HINT1,TSPO,CD86,RPL26L1,C4B,C4A,RPS26,SERPINF1,RPS27A,PSMB3,SLC16A1,ATP8A1,KLKB1…
REAC	Activation of NF-kappaB in B cells	REAC:R-HSA-1169091	false	4.59174e-10	9.33802	67	202	15	10842	PSMB9,PSMB8,PSMA2,PSME2,PSME1,PSMA4,PSMB10,PSMB1,PSMB4,PSMA6,PSMB5,PSMA7,PSMA3,RPS27A,PSMB3
REAC	Regulation of RAS by GAPs	REAC:R-HSA-5658442	false	4.59174e-10	9.33802	67	202	15	10842	PSMB9,PSMB8,PSMA2,PSME2,PSME1,PSMA4,PSMB10,PSMB1,PSMB4,PSMA6,PSMB5,PSMA7,PSMA3,RPS27A,PSMB3
REAC	Cytokine Signaling in Immune system	REAC:R-HSA-1280215	false	5.47143e-10	9.2619	719	202	44	10842	CXCL10,CCL20,FCGR1A,LCN2,IFITM1,TIMP1,IFITM3,BST2,PSMB9,MMP1,PSMB8,IFI27,IFITM2,TNFSF13B,GBP1,CASP1,HLA-DPB1,CXCL8,PSMA2,PSME2,PSME1,IL6,PSMA4,PSMB10,PSMB1,HLA-DPA1,EIF4A3,CCL2,GSTO1,PSMB4,PSMA6,PSMB5,FPR1,PSMA7,PSMA3,NUP205,IL2RA,MIF,CXCL1,CD86,HLA-DQA2,RPS27A,PSMB3,HNRNPF
REAC	G1/S DNA Damage Checkpoints	REAC:R-HSA-69615	false	5.79581e-10	9.23689	68	202	15	10842	PSMB9,PSMB8,PSMA2,PSME2,PSME1,PSMA4,PSMB10,PSMB1,PSMB4,PSMA6,PSMB5,PSMA7,PSMA3,RPS27A,PSMB3
REAC	APC/C:Cdc20 mediated degradation of Securin	REAC:R-HSA-174154	false	5.79581e-10	9.23689	68	202	15	10842	PSMB9,PSMB8,PSMA2,PSME2,PSME1,PSMA4,PSMB10,PSMB1,PSMB4,PSMA6,PSMB5,PSMA7,PSMA3,RPS27A,PSMB3
GO:CC	extracellular vesicle	GO:1903561	false	7.16593e-10	9.14473	2131	256	74	16860	S100A8,SERPING1,REG1B,LCN2,PLA2G2A,TIMP1,C3,BST2,RARRES1,S100A11,PSMB9,S100A9,PSMB8,IGFBP7,FCGR3B,PCNA,MGP,PSMA2,PSME2,MNDA,SPINK1,PSME1,CDK1,PSMA4,SSR4,FABP4,CPVL,NAGK,PSMB1,GSTP1,LUM,PDCD5,HSPE1,GSTO1,PRDX4,CXCR4,PSMB4,PSMA6,NME1,PSMB5,DBI,SNRPD2,DUT,PSMA7,PSMA3,FABP5,MYL6B,HPRT1,S100A6,PPA1,CD48,DNAJA1,GGH,CFI,MIF,HINT1,TSPO,CD86,RPL26L1,C4B,C4A,RPS26,SERPINF1,RPS27A,PSMB3,SLC16A1,ATP8A1,KLKB1…
REAC	Regulation of PTEN stability and activity	REAC:R-HSA-8948751	false	7.28572e-10	9.13753	69	202	15	10842	PSMB9,PSMB8,PSMA2,PSME2,PSME1,PSMA4,PSMB10,PSMB1,PSMB4,PSMA6,PSMB5,PSMA7,PSMA3,RPS27A,PSMB3
GO:CC	extracellular membrane-bounded organelle	GO:0065010	false	7.33393e-10	9.13466	2132	256	74	16860	S100A8,SERPING1,REG1B,LCN2,PLA2G2A,TIMP1,C3,BST2,RARRES1,S100A11,PSMB9,S100A9,PSMB8,IGFBP7,FCGR3B,PCNA,MGP,PSMA2,PSME2,MNDA,SPINK1,PSME1,CDK1,PSMA4,SSR4,FABP4,CPVL,NAGK,PSMB1,GSTP1,LUM,PDCD5,HSPE1,GSTO1,PRDX4,CXCR4,PSMB4,PSMA6,NME1,PSMB5,DBI,SNRPD2,DUT,PSMA7,PSMA3,FABP5,MYL6B,HPRT1,S100A6,PPA1,CD48,DNAJA1,GGH,CFI,MIF,HINT1,TSPO,CD86,RPL26L1,C4B,C4A,RPS26,SERPINF1,RPS27A,PSMB3,SLC16A1,ATP8A1,KLKB1…
GO:CC	extracellular organelle	GO:0043230	false	7.33393e-10	9.13466	2132	256	74	16860	S100A8,SERPING1,REG1B,LCN2,PLA2G2A,TIMP1,C3,BST2,RARRES1,S100A11,PSMB9,S100A9,PSMB8,IGFBP7,FCGR3B,PCNA,MGP,PSMA2,PSME2,MNDA,SPINK1,PSME1,CDK1,PSMA4,SSR4,FABP4,CPVL,NAGK,PSMB1,GSTP1,LUM,PDCD5,HSPE1,GSTO1,PRDX4,CXCR4,PSMB4,PSMA6,NME1,PSMB5,DBI,SNRPD2,DUT,PSMA7,PSMA3,FABP5,MYL6B,HPRT1,S100A6,PPA1,CD48,DNAJA1,GGH,CFI,MIF,HINT1,TSPO,CD86,RPL26L1,C4B,C4A,RPS26,SERPINF1,RPS27A,PSMB3,SLC16A1,ATP8A1,KLKB1…
REAC	Metabolism of polyamines	REAC:R-HSA-351202	false	8.83729e-10	9.05368	58	202	14	10842	PSMB9,PSMB8,PSMA2,PSME2,PSME1,PSMA4,PSMB10,PSMB1,PSMB4,PSMA6,PSMB5,PSMA7,PSMA3,PSMB3
REAC	CLEC7A (Dectin-1) signaling	REAC:R-HSA-5607764	false	9.45429e-10	9.02437	97	202	17	10842	PSMB9,PSMB8,PSMA2,PSME2,PSME1,PSMA4,PSMB10,PSMB1,PSMB4,PSMA6,PSMB5,PSMA7,PSMA3,CLEC7A,PYCARD,RPS27A,PSMB3
REAC	Orc1 removal from chromatin	REAC:R-HSA-68949	false	1.13785e-09	8.94392	71	202	15	10842	PSMB9,PSMB8,PSMA2,PSME2,PSME1,PSMA4,PSMB10,PSMB1,PSMB4,PSMA6,PSMB5,PSMA7,PSMA3,RPS27A,PSMB3
REAC	Mitotic G1 phase and G1/S transition	REAC:R-HSA-453279	false	1.36348e-09	8.86535	147	202	20	10842	PSMB9,PSMB8,PCNA,RPA3,PSMA2,PSME2,PSME1,CDK1,PSMA4,PSMB10,PSMB1,FBXO5,PSMB4,PSMA6,PSMB5,PSMA7,PSMA3,CCNB1,RPS27A,PSMB3
REAC	CDK-mediated phosphorylation and removal of Cdc6	REAC:R-HSA-69017	false	1.75082e-09	8.75676	73	202	15	10842	PSMB9,PSMB8,PSMA2,PSME2,PSME1,PSMA4,PSMB10,PSMB1,PSMB4,PSMA6,PSMB5,PSMA7,PSMA3,RPS27A,PSMB3
GO:CC	endopeptidase complex	GO:1905369	false	1.96076e-09	8.70758	76	256	14	16860	PSMB9,PSMB8,PSMA2,PSME2,PSME1,PSMA4,PSMB10,PSMB1,PSMB4,PSMA6,PSMB5,PSMA7,PSMA3,PSMB3
GO:CC	peptidase complex	GO:1905368	false	1.98915e-09	8.70133	108	256	16	16860	PSMB9,PSMB8,PSMA2,PSME2,PSME1,PSMA4,PSMB10,PSMB1,SPCS1,PSMB4,PSMA6,PSMB5,PSMA7,PSMA3,SF3B5,PSMB3
REAC	Immune System	REAC:R-HSA-168256	false	2.11142e-09	8.67542	2052	202	80	10842	CXCL10,S100A8,CCL20,SERPING1,FCGR1A,LCN2,IFITM1,PLA2G2A,TIMP1,IFITM3,C3,BST2,FCER1G,S100A11,PSMB9,MMP1,S100A9,PSMB8,FCGR3B,IFI27,IFITM2,TNFSF13B,GBP1,GMFG,HLA-DMB,LY86,CASP1,HLA-DPB1,CXCL8,LY96,PSMA2,ATP6V0B,HLA-DMA,SEC61G,PSME2,MNDA,PSME1,IL6,CLEC2B,PSMA4,CTSK,SEC61B,PSMB10,PSMB1,GSTP1,HLA-DPA1,EIF4A3,CCL2,CLEC12A,GSTO1,TYROBP,PRDX4,CLEC4E,PSMB4,PSMA6,PSMB5,FPR1,PSMA7,PSMA3,FABP5,CLEC7A,NUP205,I…
REAC	APC/C:Cdh1 mediated degradation of Cdc20 and other APC/C:Cdh1 targeted proteins in late mitosis/early G1	REAC:R-HSA-174178	false	2.16035e-09	8.66548	74	202	15	10842	PSMB9,PSMB8,PSMA2,PSME2,PSME1,PSMA4,PSMB10,PSMB1,PSMB4,PSMA6,PSMB5,PSMA7,PSMA3,RPS27A,PSMB3
KEGG	Rheumatoid arthritis	KEGG:05323	false	2.2581e-09	8.64626	88	175	16	8484	CCL20,MMP1,TNFSF13B,HLA-DMB,HLA-DPB1,CXCL8,ATP6V0B,HLA-DMA,CXCL5,IL6,CTSK,HLA-DPA1,CCL2,CXCL1,CD86,HLA-DQA2
REAC	Transcriptional regulation by RUNX2	REAC:R-HSA-8878166	false	2.42648e-09	8.61502	118	202	18	10842	PSMB9,PSMB8,PSMA2,PSME2,PSME1,CDK1,PSMA4,PSMB10,PSMB1,PSMB4,PSMA6,PSMB5,PSMA7,PSMA3,CCNB1,RPS27A,PSMB3,PPARGC1A
REAC	Mitotic Metaphase and Anaphase	REAC:R-HSA-2555396	false	2.62528e-09	8.58082	229	202	24	10842	PSMB9,PSMB8,PSMA2,PSME2,PSME1,CDK1,PSMA4,PSMB10,PSMB1,FBXO5,PSMB4,PSMA6,PSMB5,PSMA7,PSMA3,CCNB2,MAD2L1,NUP205,NUF2,DYNLL1,CCNB1,NDC80,RPS27A,PSMB3
REAC	Cellular response to hypoxia	REAC:R-HSA-1234174	false	2.65667e-09	8.57566	75	202	15	10842	PSMB9,PSMB8,PSMA2,PSME2,PSME1,PSMA4,PSMB10,PSMB1,PSMB4,PSMA6,PSMB5,PSMA7,PSMA3,RPS27A,PSMB3
REAC	Regulation of expression of SLITs and ROBOs	REAC:R-HSA-9010553	false	2.86657e-09	8.54264	171	202	21	10842	PSMB9,PSMB8,PSMA2,PSME2,PSME1,PSMA4,PSMB10,PSMB1,EIF4A3,RPL35,PSMB4,PSMA6,PSMB5,PSMA7,PSMA3,FAU,RPL26L1,RPL36AL,RPS26,RPS27A,PSMB3
REAC	C-type lectin receptors (CLRs)	REAC:R-HSA-5621481	false	3.03466e-09	8.51789	136	202	19	10842	FCER1G,PSMB9,PSMB8,PSMA2,PSME2,PSME1,PSMA4,PSMB10,PSMB1,CLEC4E,PSMB4,PSMA6,PSMB5,PSMA7,PSMA3,CLEC7A,PYCARD,RPS27A,PSMB3
REAC	TCR signaling	REAC:R-HSA-202403	false	3.25556e-09	8.48737	120	202	18	10842	PSMB9,PSMB8,HLA-DPB1,PSMA2,PSME2,PSME1,PSMA4,PSMB10,PSMB1,HLA-DPA1,PSMB4,PSMA6,PSMB5,PSMA7,PSMA3,HLA-DQA2,RPS27A,PSMB3
REAC	Nuclear events mediated by NFE2L2	REAC:R-HSA-9759194	false	4.84597e-09	8.31462	78	202	15	10842	PSMB9,PSMB8,PSMA2,PSME2,PSME1,PSMA4,PSMB10,PSMB1,PSMB4,PSMA6,PSMB5,PSMA7,PSMA3,RPS27A,PSMB3
REAC	Downstream signaling events of B Cell Receptor (BCR)	REAC:R-HSA-1168372	false	7.12539e-09	8.14719	80	202	15	10842	PSMB9,PSMB8,PSMA2,PSME2,PSME1,PSMA4,PSMB10,PSMB1,PSMB4,PSMA6,PSMB5,PSMA7,PSMA3,RPS27A,PSMB3
REAC	Signaling by NOTCH4	REAC:R-HSA-9013694	false	8.60303e-09	8.06535	81	202	15	10842	PSMB9,PSMB8,PSMA2,PSME2,PSME1,PSMA4,PSMB10,PSMB1,PSMB4,PSMA6,PSMB5,PSMA7,PSMA3,RPS27A,PSMB3
WP	Proteasome degradation	WP:WP183	false	9.83015e-09	8.00744	62	185	14	8286	PSMB9,PSMB8,PSMA2,PSME2,PSME1,PSMA4,PSMB10,PSMB1,PSMB4,PSMA6,PSMB5,PSMA7,PSMA3,PSMB3
REAC	Cyclin E associated events during G1/S transition	REAC:R-HSA-69202	false	1.03584e-08	7.98471	82	202	15	10842	PSMB9,PSMB8,PSMA2,PSME2,PSME1,PSMA4,PSMB10,PSMB1,PSMB4,PSMA6,PSMB5,PSMA7,PSMA3,RPS27A,PSMB3
REAC	Degradation of beta-catenin by the destruction complex	REAC:R-HSA-195253	false	1.24384e-08	7.90524	83	202	15	10842	PSMB9,PSMB8,PSMA2,PSME2,PSME1,PSMA4,PSMB10,PSMB1,PSMB4,PSMA6,PSMB5,PSMA7,PSMA3,RPS27A,PSMB3
GO:CC	proteasome core complex, beta-subunit complex	GO:0019774	false	1.46e-08	7.83565	11	256	7	16860	PSMB9,PSMB8,PSMB10,PSMB1,PSMB4,PSMB5,PSMB3
REAC	Cyclin A:Cdk2-associated events at S phase entry	REAC:R-HSA-69656	false	1.48969e-08	7.8269	84	202	15	10842	PSMB9,PSMB8,PSMA2,PSME2,PSME1,PSMA4,PSMB10,PSMB1,PSMB4,PSMA6,PSMB5,PSMA7,PSMA3,RPS27A,PSMB3
GO:BP	response to external biotic stimulus	GO:0043207	false	1.52292e-08	7.81732	1101	247	49	16178	CXCL10,S100A8,CCL20,UBD,AIF1,SERPING1,REG1B,LCN2,IFITM1,PLA2G2A,IFITM3,BST2,FCER1G,S100A9,IFI27,IFITM2,CXCL11,GBP1,LY86,CCL24,CASP1,KYNU,CXCL8,LY96,PSMA2,CXCL5,MNDA,IL6,NAGK,CCL18,GSTP1,HLA-DPA1,CCL2,CARD16,TYROBP,CXCR4,HMGB2,CLEC4E,FAU,LAMTOR5,CLEC7A,PRDX3,CXCL1,CD86,C1QBP,PYCARD,C4B,PPARG,ZDHHC11
GO:BP	response to other organism	GO:0051707	false	1.52292e-08	7.81732	1101	247	49	16178	CXCL10,S100A8,CCL20,UBD,AIF1,SERPING1,REG1B,LCN2,IFITM1,PLA2G2A,IFITM3,BST2,FCER1G,S100A9,IFI27,IFITM2,CXCL11,GBP1,LY86,CCL24,CASP1,KYNU,CXCL8,LY96,PSMA2,CXCL5,MNDA,IL6,NAGK,CCL18,GSTP1,HLA-DPA1,CCL2,CARD16,TYROBP,CXCR4,HMGB2,CLEC4E,FAU,LAMTOR5,CLEC7A,PRDX3,CXCL1,CD86,C1QBP,PYCARD,C4B,PPARG,ZDHHC11
REAC	Mitotic Anaphase	REAC:R-HSA-68882	false	1.64387e-08	7.78413	228	202	23	10842	PSMB9,PSMB8,PSMA2,PSME2,PSME1,CDK1,PSMA4,PSMB10,PSMB1,PSMB4,PSMA6,PSMB5,PSMA7,PSMA3,CCNB2,MAD2L1,NUP205,NUF2,DYNLL1,CCNB1,NDC80,RPS27A,PSMB3
REAC	Hedgehog 'on' state	REAC:R-HSA-5632684	false	1.77958e-08	7.74968	85	202	15	10842	PSMB9,PSMB8,PSMA2,PSME2,PSME1,PSMA4,PSMB10,PSMB1,PSMB4,PSMA6,PSMB5,PSMA7,PSMA3,RPS27A,PSMB3
REAC	TNFR2 non-canonical NF-kB pathway	REAC:R-HSA-5668541	false	1.83219e-08	7.73703	100	202	16	10842	PSMB9,PSMB8,TNFSF13B,PSMA2,PSME2,PSME1,PSMA4,PSMB10,PSMB1,PSMB4,PSMA6,PSMB5,PSMA7,PSMA3,RPS27A,PSMB3
REAC	Regulation of mRNA stability by proteins that bind AU-rich elements	REAC:R-HSA-450531	false	2.1206e-08	7.67354	86	202	15	10842	PSMB9,PSMB8,PSMA2,PSME2,PSME1,PSMA4,PSMB10,PSMB1,PSMB4,PSMA6,PSMB5,PSMA7,PSMA3,RPS27A,PSMB3
REAC	Disorders of transmembrane transporters	REAC:R-HSA-5619115	false	2.86859e-08	7.54233	173	202	20	10842	PSMB9,PSMB8,PSMA2,PSME2,PSME1,PSMA4,PSMB10,PSMB1,PSMB4,PSMA6,PSMB5,PSMA7,PSMA3,NUP205,RPS27A,PSMB3,SLC16A1,CFTR,SLC4A4,SLC26A2
REAC	ABC-family proteins mediated transport	REAC:R-HSA-382556	false	2.91076e-08	7.53599	103	202	16	10842	PSMB9,PSMB8,PSMA2,PSME2,PSME1,PSMA4,PSMB10,PSMB1,PSMB4,PSMA6,PSMB5,PSMA7,PSMA3,RPS27A,PSMB3,CFTR
REAC	Synthesis of DNA	REAC:R-HSA-69239	false	3.73668e-08	7.42751	121	202	17	10842	PSMB9,PSMB8,PCNA,RPA3,PSMA2,PSME2,PSME1,PSMA4,PSMB10,PSMB1,PSMB4,PSMA6,PSMB5,PSMA7,PSMA3,RPS27A,PSMB3
REAC	Apoptosis	REAC:R-HSA-109581	false	3.93191e-08	7.4054	176	202	20	10842	PSMB9,PSMB8,LY96,PSMA2,PSME2,PSME1,PSMA4,PSMB10,PSMB1,HMGB2,PSMB4,PSMA6,PSMB5,PSMA7,PSMA3,DYNLL1,C1QBP,BID,RPS27A,PSMB3
REAC	Signaling by ROBO receptors	REAC:R-HSA-376176	false	4.09332e-08	7.38792	217	202	22	10842	PSMB9,PSMB8,PSMA2,PSME2,PSME1,PSMA4,PSMB10,PSMB1,EIF4A3,RPL35,CXCR4,PSMB4,PSMA6,PSMB5,PSMA7,PSMA3,FAU,RPL26L1,RPL36AL,RPS26,RPS27A,PSMB3
GO:BP	response to biotic stimulus	GO:0009607	false	4.51372e-08	7.34547	1135	247	49	16178	CXCL10,S100A8,CCL20,UBD,AIF1,SERPING1,REG1B,LCN2,IFITM1,PLA2G2A,IFITM3,BST2,FCER1G,S100A9,IFI27,IFITM2,CXCL11,GBP1,LY86,CCL24,CASP1,KYNU,CXCL8,LY96,PSMA2,CXCL5,MNDA,IL6,NAGK,CCL18,GSTP1,HLA-DPA1,CCL2,CARD16,TYROBP,CXCR4,HMGB2,CLEC4E,FAU,LAMTOR5,CLEC7A,PRDX3,CXCL1,CD86,C1QBP,PYCARD,C4B,PPARG,ZDHHC11
REAC	Switching of origins to a post-replicative state	REAC:R-HSA-69052	false	5.78199e-08	7.23792	92	202	15	10842	PSMB9,PSMB8,PSMA2,PSME2,PSME1,PSMA4,PSMB10,PSMB1,PSMB4,PSMA6,PSMB5,PSMA7,PSMA3,RPS27A,PSMB3
REAC	PCP/CE pathway	REAC:R-HSA-4086400	false	5.78199e-08	7.23792	92	202	15	10842	PSMB9,PSMB8,PSMA2,PSME2,PSME1,PSMA4,PSMB10,PSMB1,PSMB4,PSMA6,PSMB5,PSMA7,PSMA3,RPS27A,PSMB3
REAC	Innate Immune System	REAC:R-HSA-168249	false	6.6615e-08	7.17643	1101	202	52	10842	S100A8,SERPING1,FCGR1A,LCN2,PLA2G2A,C3,BST2,FCER1G,S100A11,PSMB9,S100A9,PSMB8,FCGR3B,GMFG,LY86,CASP1,LY96,PSMA2,ATP6V0B,PSME2,MNDA,PSME1,PSMA4,CTSK,PSMB10,PSMB1,GSTP1,CLEC12A,TYROBP,PRDX4,CLEC4E,PSMB4,PSMA6,PSMB5,FPR1,PSMA7,PSMA3,FABP5,CLEC7A,GGH,ADGRE3,CFI,DYNLL1,MIF,CXCL1,PYCARD,C4B,C4A,POLR2K,RPS27A,PSMB3,ATP8A1
REAC	Transcriptional regulation by RUNX3	REAC:R-HSA-8878159	false	7.93904e-08	7.10023	94	202	15	10842	PSMB9,PSMB8,PSMA2,PSME2,PSME1,PSMA4,PSMB10,PSMB1,PSMB4,PSMA6,PSMB5,PSMA7,PSMA3,RPS27A,PSMB3
REAC	G2/M Checkpoints	REAC:R-HSA-69481	false	1.16897e-07	6.9322	167	202	19	10842	PSMB9,PSMB8,RPA3,PSMA2,PSME2,PSME1,CDK1,PSMA4,PSMB10,PSMB1,PSMB4,PSMA6,PSMB5,PSMA7,PSMA3,CCNB2,CCNB1,RPS27A,PSMB3
REAC	Programmed Cell Death	REAC:R-HSA-5357801	false	1.21714e-07	6.91466	208	202	21	10842	PSMB9,PSMB8,CASP1,LY96,PSMA2,PSME2,PSME1,PSMA4,PSMB10,PSMB1,HMGB2,PSMB4,PSMA6,PSMB5,PSMA7,PSMA3,DYNLL1,C1QBP,BID,RPS27A,PSMB3
GO:BP	response to type II interferon	GO:0034341	false	1.30318e-07	6.885	106	247	15	16178	CCL20,UBD,AIF1,IFITM1,IFITM3,BST2,IFITM2,GBP1,CCL24,CASP1,KYNU,CCL18,HLA-DPA1,CCL2,PPARG
REAC	UCH proteinases	REAC:R-HSA-5689603	false	2.26651e-07	6.64464	101	202	15	10842	PSMB9,PSMB8,PSMA2,PSME2,PSME1,PSMA4,PSMB10,PSMB1,PSMB4,PSMA6,PSMB5,PSMA7,PSMA3,RPS27A,PSMB3
REAC	G2/M Transition	REAC:R-HSA-69275	false	2.51163e-07	6.60004	195	202	20	10842	PSMB9,PSMB8,PSMA2,PSME2,PSME1,CDK1,PSMA4,PSMB10,PSMB1,PSMB4,PSMA6,PSMB5,PLK4,PSMA7,PSMA3,CCNB2,DYNLL1,CCNB1,RPS27A,PSMB3
REAC	Mitotic G2-G2/M phases	REAC:R-HSA-453274	false	3.01339e-07	6.52095	197	202	20	10842	PSMB9,PSMB8,PSMA2,PSME2,PSME1,CDK1,PSMA4,PSMB10,PSMB1,PSMB4,PSMA6,PSMB5,PLK4,PSMA7,PSMA3,CCNB2,DYNLL1,CCNB1,RPS27A,PSMB3
REAC	PTEN Regulation	REAC:R-HSA-6807070	false	3.07843e-07	6.51167	138	202	17	10842	PSMB9,PSMB8,PSMA2,PSME2,PSME1,PSMA4,PSMB10,PSMB1,PSMB4,PSMA6,PSMB5,PSMA7,PSMA3,LAMTOR5,RPS27A,PSMB3,PPARG
REAC	Signaling by Interleukins	REAC:R-HSA-449147	false	3.30629e-07	6.48066	471	202	31	10842	CXCL10,CCL20,LCN2,TIMP1,PSMB9,MMP1,PSMB8,CASP1,CXCL8,PSMA2,PSME2,PSME1,IL6,PSMA4,PSMB10,PSMB1,CCL2,GSTO1,PSMB4,PSMA6,PSMB5,FPR1,PSMA7,PSMA3,IL2RA,MIF,CXCL1,CD86,RPS27A,PSMB3,HNRNPF
REAC	KEAP1-NFE2L2 pathway	REAC:R-HSA-9755511	false	4.55142e-07	6.34185	106	202	15	10842	PSMB9,PSMB8,PSMA2,PSME2,PSME1,PSMA4,PSMB10,PSMB1,PSMB4,PSMA6,PSMB5,PSMA7,PSMA3,RPS27A,PSMB3
GO:BP	immune system process	GO:0002376	false	4.97466e-07	6.30324	2103	247	69	16178	CXCL10,S100A8,CCL20,UBD,AIF1,SERPING1,FCGR1A,REG1B,LCN2,IFITM1,CLC,PLA2G2A,PLA2G7,IFITM3,C3,BST2,FCER1G,S100A9,FCGR3B,IFI27,RGS1,IFITM2,TNFSF13B,CXCL11,GBP1,HLA-DMB,LY86,CCL24,CASP1,KYNU,PDPN,HLA-DPB1,CXCL8,LY96,HLA-DMA,CXCL5,MNDA,IL6,NAGK,CTSK,CCL18,PSMB10,HLA-DPA1,CCL2,TYROBP,CXCR4,HMGB2,CLEC4E,GAPT,SAMSN1,FPR1,FAU,RGCC,CLEC7A,DNASE1L3,IL2RA,MIF,TAP1,CXCL1,CD86,C1QBP,PYCARD,C4B,C4A,HLA-DQA2,IGS…
REAC	Beta-catenin independent WNT signaling	REAC:R-HSA-3858494	false	5.3936e-07	6.26812	143	202	17	10842	PSMB9,PSMB8,PSMA2,PSME2,PSME1,PSMA4,PSMB10,PSMB1,PSMB4,PSMA6,GNG11,PSMB5,PSMA7,PSMA3,RPS27A,PSMB3,PRKG2
GO:BP	response to molecule of bacterial origin	GO:0002237	false	5.68451e-07	6.24531	203	247	19	16178	CXCL10,S100A8,S100A9,CXCL11,LY86,CASP1,CXCL8,LY96,CXCL5,IL6,GSTP1,CCL2,CARD16,HMGB2,PRDX3,CXCL1,CD86,PYCARD,C4B
GO:BP	defense response	GO:0006952	false	6.34988e-07	6.19723	1350	247	52	16178	CXCL10,S100A8,CCL20,UBD,AIF1,SERPING1,FCGR1A,REG1B,LCN2,IFITM1,PLA2G2A,PLA2G7,IFITM3,BST2,FCER1G,S100A9,IFI27,IFITM2,CXCL11,GBP1,LY86,CCL24,CASP1,KYNU,CXCL8,LY96,CXCL5,MNDA,IL6,NAGK,CCL18,GSTP1,HLA-DPA1,CCL2,CARD16,TYROBP,CXCR4,HMGB2,CLEC4E,PSMA6,FPR1,FAU,CLEC7A,DNASE1L3,CD48,IL2RA,CXCL1,C1QBP,PYCARD,PPARG,KLKB1,ZDHHC11
REAC	Host Interactions of HIV factors	REAC:R-HSA-162909	false	6.35418e-07	6.19694	126	202	16	10842	PSMB9,PSMB8,PSMA2,PSME2,PSME1,PSMA4,PSMB10,PSMB1,PSMB4,PSMA6,PSMB5,PSMA7,PSMA3,NUP205,RPS27A,PSMB3
REAC	Separation of Sister Chromatids	REAC:R-HSA-2467813	false	8.91182e-07	6.05003	188	202	19	10842	PSMB9,PSMB8,PSMA2,PSME2,PSME1,PSMA4,PSMB10,PSMB1,PSMB4,PSMA6,PSMB5,PSMA7,PSMA3,MAD2L1,NUF2,DYNLL1,NDC80,RPS27A,PSMB3
GO:BP	biological process involved in interspecies interaction between organisms	GO:0044419	false	9.47823e-07	6.02327	1239	247	49	16178	CXCL10,S100A8,CCL20,UBD,AIF1,SERPING1,REG1B,LCN2,IFITM1,PLA2G2A,IFITM3,BST2,FCER1G,S100A9,IFI27,IFITM2,CXCL11,GBP1,LY86,CCL24,CASP1,KYNU,CXCL8,LY96,PSMA2,CXCL5,MNDA,IL6,NAGK,CCL18,GSTP1,HLA-DPA1,CCL2,CARD16,TYROBP,CXCR4,HMGB2,CLEC4E,FAU,LAMTOR5,CLEC7A,PRDX3,CXCL1,CD86,C1QBP,PYCARD,C4B,PPARG,ZDHHC11
GO:BP	response to lipopolysaccharide	GO:0032496	false	1.07238e-06	5.96965	187	247	18	16178	CXCL10,S100A8,S100A9,CXCL11,LY86,CASP1,CXCL8,LY96,CXCL5,IL6,GSTP1,CCL2,CARD16,HMGB2,PRDX3,CXCL1,CD86,PYCARD
REAC	Hedgehog 'off' state	REAC:R-HSA-5610787	false	1.13318e-06	5.9457	113	202	15	10842	PSMB9,PSMB8,PSMA2,PSME2,PSME1,PSMA4,PSMB10,PSMB1,PSMB4,PSMA6,PSMB5,PSMA7,PSMA3,RPS27A,PSMB3
REAC	Interleukin-1 signaling	REAC:R-HSA-9020702	false	1.13318e-06	5.9457	113	202	15	10842	PSMB9,PSMB8,PSMA2,PSME2,PSME1,PSMA4,PSMB10,PSMB1,PSMB4,PSMA6,PSMB5,PSMA7,PSMA3,RPS27A,PSMB3
GO:BP	defense response to other organism	GO:0098542	false	1.16215e-06	5.93474	925	247	41	16178	CXCL10,S100A8,CCL20,UBD,AIF1,SERPING1,REG1B,LCN2,IFITM1,PLA2G2A,IFITM3,BST2,FCER1G,S100A9,IFI27,IFITM2,CXCL11,GBP1,LY86,CCL24,CASP1,KYNU,CXCL8,LY96,CXCL5,MNDA,IL6,NAGK,CCL18,HLA-DPA1,CCL2,TYROBP,HMGB2,CLEC4E,FAU,CLEC7A,CXCL1,C1QBP,PYCARD,PPARG,ZDHHC11
KEGG	Huntington disease	KEGG:05016	false	1.43694e-06	5.84256	305	175	24	8484	GPX2,NDUFB3,PSMA2,ATP5G1,PSMA4,NDUFB1,POLR2G,NDUFAB1,PSMB1,UQCRHL,NDUFV2,PSMB4,PSMA6,PSMB5,PSMA7,PSMA3,NDUFB2,COX7A2,NDUFA12,NDUFS5,POLR2K,PSMB3,PPARG,PPARGC1A
REAC	Cell Cycle Checkpoints	REAC:R-HSA-69620	false	1.83286e-06	5.73687	289	202	23	10842	PSMB9,PSMB8,RPA3,PSMA2,PSME2,PSME1,CDK1,PSMA4,PSMB10,PSMB1,PSMB4,PSMA6,PSMB5,PSMA7,PSMA3,CCNB2,MAD2L1,NUF2,DYNLL1,CCNB1,NDC80,RPS27A,PSMB3
REAC	FCERI mediated NF-kB activation	REAC:R-HSA-2871837	false	1.97612e-06	5.70419	136	202	16	10842	FCER1G,PSMB9,PSMB8,PSMA2,PSME2,PSME1,PSMA4,PSMB10,PSMB1,PSMB4,PSMA6,PSMB5,PSMA7,PSMA3,RPS27A,PSMB3
GO:BP	neutrophil chemotaxis	GO:0030593	false	2.20676e-06	5.65625	91	247	13	16178	CXCL10,S100A8,CCL20,FCER1G,S100A9,CXCL11,CCL24,CXCL8,CXCL5,CCL18,CCL2,CXCL1,C1QBP
REAC	Metabolism of amino acids and derivatives	REAC:R-HSA-71291	false	2.32263e-06	5.63402	370	202	26	10842	IDO1,PSMB9,PSMB8,KYNU,PSMA2,TDO2,PSME2,PSME1,PSMA4,PSMB10,NDUFAB1,PSMB1,RPL35,PSMB4,PSMA6,PSMB5,PSMA7,PSMA3,FAU,KMO,RPL26L1,RPL36AL,RPS26,RPS27A,PSMB3,IYD
REAC	HIV Infection	REAC:R-HSA-162906	false	3.09691e-06	5.50907	225	202	20	10842	PSMB9,PSMB8,PSMA2,PSME2,PSME1,PSMA4,POLR2G,PSMB10,PSMB1,GTF2H5,CXCR4,PSMB4,PSMA6,PSMB5,PSMA7,PSMA3,NUP205,POLR2K,RPS27A,PSMB3
GO:BP	leukocyte chemotaxis	GO:0030595	false	3.19017e-06	5.49619	200	247	18	16178	CXCL10,S100A8,CCL20,AIF1,PLA2G7,FCER1G,S100A9,CXCL11,CCL24,CXCL8,CXCL5,IL6,CCL18,CCL2,CXCR4,MIF,CXCL1,C1QBP
GO:BP	defense response to symbiont	GO:0140546	false	3.50256e-06	5.45561	844	247	38	16178	CXCL10,CCL20,UBD,AIF1,SERPING1,REG1B,LCN2,IFITM1,IFITM3,BST2,FCER1G,S100A9,IFI27,IFITM2,CXCL11,GBP1,LY86,CCL24,CASP1,KYNU,CXCL8,LY96,CXCL5,MNDA,IL6,NAGK,CCL18,HLA-DPA1,CCL2,TYROBP,CLEC4E,FAU,CLEC7A,CXCL1,C1QBP,PYCARD,PPARG,ZDHHC11
REAC	S Phase	REAC:R-HSA-69242	false	3.71849e-06	5.42963	162	202	17	10842	PSMB9,PSMB8,PCNA,RPA3,PSMA2,PSME2,PSME1,PSMA4,PSMB10,PSMB1,PSMB4,PSMA6,PSMB5,PSMA7,PSMA3,RPS27A,PSMB3
GO:CC	cytoplasm	GO:0005737	false	5.28797e-06	5.27671	10755	256	204	16860	S100A8,UBD,AIF1,SERPING1,IDO1,FCGR1A,MMP12,LCN2,IFITM1,CLC,PLA2G2A,BCL2A1,TIMP1,IFITM3,APOC1,C3,BST2,GCG,FCER1G,S100A11,CDKN3,PSMB9,S100A9,PSMB8,SRGN,IGFBP7,FCGR3B,GPX2,IFI27,RGS1,MANF,IFITM2,TNFSF13B,GBP1,GMFG,HLA-DMB,NDUFB3,BOLA3,CASP1,KYNU,PDPN,HLA-DPB1,CMC1,LY96,PSMA2,ATP6V0B,TMEM258,HLA-DMA,MRPL51,SEC61G,TDO2,PSME2,SNX10,MNDA,PSME1,ATP5G1,CDK1,MRPL22,IL6,PSMA4,SSR4,FABP4,NDUFB1,POLR2G,MRPL13…
GO:BP	respiratory electron transport chain	GO:0022904	true	6.39058e-06	5.19446	99	247	13	16178	NDUFB3,CDK1,NDUFB1,NDUFAB1,UQCRHL,NDUFV2,COA6,NDUFB2,COX7A2,NDUFA12,NDUFS5,CCNB1,PPARGC1A
REAC	RUNX1 regulates transcription of genes involved in differentiation of HSCs	REAC:R-HSA-8939236	false	7.20813e-06	5.14218	129	202	15	10842	PSMB9,PSMB8,PSMA2,PSME2,PSME1,PSMA4,PSMB10,PSMB1,PSMB4,PSMA6,PSMB5,PSMA7,PSMA3,RPS27A,PSMB3
GO:BP	myeloid leukocyte migration	GO:0097529	false	7.24014e-06	5.14025	186	247	17	16178	CXCL10,S100A8,CCL20,AIF1,PLA2G7,FCER1G,S100A9,CXCL11,CCL24,CXCL8,CXCL5,IL6,CCL18,CCL2,MIF,CXCL1,C1QBP
GO:BP	cellular response to lipopolysaccharide	GO:0071222	false	8.444e-06	5.07345	142	247	15	16178	CXCL10,CXCL11,LY86,CASP1,CXCL8,LY96,CXCL5,IL6,GSTP1,CCL2,CARD16,HMGB2,CXCL1,CD86,PYCARD
GO:BP	inflammatory response	GO:0006954	false	8.78203e-06	5.0564	578	247	30	16178	CXCL10,S100A8,CCL20,AIF1,FCGR1A,PLA2G2A,PLA2G7,S100A9,CXCL11,CCL24,CASP1,CXCL8,CXCL5,IL6,CCL18,GSTP1,CCL2,CARD16,TYROBP,CXCR4,HMGB2,PSMA6,FPR1,CLEC7A,DNASE1L3,IL2RA,CXCL1,PYCARD,PPARG,KLKB1
REAC	Interleukin-1 family signaling	REAC:R-HSA-446652	false	9.06512e-06	5.04263	151	202	16	10842	PSMB9,PSMB8,CASP1,PSMA2,PSME2,PSME1,PSMA4,PSMB10,PSMB1,PSMB4,PSMA6,PSMB5,PSMA7,PSMA3,RPS27A,PSMB3
REAC	Cellular response to chemical stress	REAC:R-HSA-9711123	false	1.01821e-05	4.99216	195	202	18	10842	PSMB9,PSMB8,GPX2,PSMA2,PSME2,PSME1,PSMA4,PSMB10,PSMB1,GSTP1,PSMB4,PSMA6,PSMB5,PSMA7,PSMA3,PRDX3,RPS27A,PSMB3
GO:CC	proteasome core complex, alpha-subunit complex	GO:0019773	false	1.1381e-05	4.94382	8	256	5	16860	PSMA2,PSMA4,PSMA6,PSMA7,PSMA3
GO:MF	chemokine activity	GO:0008009	true	1.19889e-05	4.92122	48	255	9	17314	CXCL10,CCL20,CXCL11,CCL24,CXCL8,CXCL5,CCL18,CCL2,CXCL1
GO:BP	neutrophil migration	GO:1990266	false	1.49557e-05	4.82519	106	247	13	16178	CXCL10,S100A8,CCL20,FCER1G,S100A9,CXCL11,CCL24,CXCL8,CXCL5,CCL18,CCL2,CXCL1,C1QBP
GO:BP	cellular response to biotic stimulus	GO:0071216	false	1.63259e-05	4.78712	172	247	16	16178	CXCL10,CXCL11,LY86,CASP1,CXCL8,LY96,CXCL5,IL6,GSTP1,CCL2,CARD16,HMGB2,CLEC7A,CXCL1,CD86,PYCARD
GO:BP	ATP synthesis coupled electron transport	GO:0042773	false	1.67442e-05	4.77614	88	247	12	16178	NDUFB3,CDK1,NDUFB1,NDUFAB1,UQCRHL,NDUFV2,COA6,NDUFB2,COX7A2,NDUFA12,NDUFS5,CCNB1
GO:BP	mitochondrial ATP synthesis coupled electron transport	GO:0042775	false	1.67442e-05	4.77614	88	247	12	16178	NDUFB3,CDK1,NDUFB1,NDUFAB1,UQCRHL,NDUFV2,COA6,NDUFB2,COX7A2,NDUFA12,NDUFS5,CCNB1
GO:BP	electron transport chain	GO:0022900	false	1.67956e-05	4.7748	107	247	13	16178	NDUFB3,CDK1,NDUFB1,NDUFAB1,UQCRHL,NDUFV2,COA6,NDUFB2,COX7A2,NDUFA12,NDUFS5,CCNB1,PPARGC1A
GO:BP	regulation of cell population proliferation	GO:0042127	false	1.68173e-05	4.77424	1222	247	46	16178	CXCL10,AIF1,REG1B,MMP12,IFITM1,CLC,PLA2G2A,TIMP1,BST2,RARRES1,S100A11,CDKN3,VIP,IGFBP7,TNFSF13B,CXCL11,HLA-DMB,CCL24,PDPN,HLA-DPB1,CXCL8,CXCL5,MNDA,IL6,GSTP1,HLA-DPA1,CCL2,PDCD5,TYROBP,FBXO5,HMGB2,NME1,ITGB1BP1,RGCC,CLEC7A,PRDX3,S100A6,MIF,TSPO,CXCL1,CD86,PYCARD,BLOC1S2,PPARG,ACVR1C,PPARGC1A
KEGG	Staphylococcus aureus infection	KEGG:05150	false	1.73431e-05	4.76087	86	175	12	8484	FCGR1A,C3,FCGR3B,HLA-DMB,HLA-DPB1,HLA-DMA,HLA-DPA1,FPR1,CFI,C4B,C4A,HLA-DQA2
REAC	DNA Replication Pre-Initiation	REAC:R-HSA-69002	false	1.89628e-05	4.7221	159	202	16	10842	PSMB9,PSMB8,RPA3,PSMA2,PSME2,PSME1,PSMA4,PSMB10,PSMB1,PSMB4,PSMA6,PSMB5,PSMA7,PSMA3,RPS27A,PSMB3
GO:BP	cellular response to molecule of bacterial origin	GO:0071219	false	2.15616e-05	4.66632	152	247	15	16178	CXCL10,CXCL11,LY86,CASP1,CXCL8,LY96,CXCL5,IL6,GSTP1,CCL2,CARD16,HMGB2,CXCL1,CD86,PYCARD
KEGG	Intestinal immune network for IgA production	KEGG:04672	false	2.20268e-05	4.65705	44	175	9	8484	TNFSF13B,HLA-DMB,HLA-DPB1,HLA-DMA,IL6,HLA-DPA1,CXCR4,CD86,HLA-DQA2
GO:CC	secretory granule lumen	GO:0034774	false	2.32485e-05	4.63361	317	256	20	16860	S100A8,SERPING1,LCN2,TIMP1,C3,GCG,S100A11,S100A9,SRGN,GMFG,PSMA2,MNDA,PSMB1,GSTP1,PRDX4,FABP5,GGH,MIF,CXCL1,PYCARD
GO:BP	granulocyte chemotaxis	GO:0071621	false	2.36087e-05	4.62693	110	247	13	16178	CXCL10,S100A8,CCL20,FCER1G,S100A9,CXCL11,CCL24,CXCL8,CXCL5,CCL18,CCL2,CXCL1,C1QBP
GO:CC	cytoplasmic vesicle lumen	GO:0060205	false	2.57625e-05	4.58901	319	256	20	16860	S100A8,SERPING1,LCN2,TIMP1,C3,GCG,S100A11,S100A9,SRGN,GMFG,PSMA2,MNDA,PSMB1,GSTP1,PRDX4,FABP5,GGH,MIF,CXCL1,PYCARD
REAC	Assembly of the pre-replicative complex	REAC:R-HSA-68867	false	2.66601e-05	4.57414	142	202	15	10842	PSMB9,PSMB8,PSMA2,PSME2,PSME1,PSMA4,PSMB10,PSMB1,PSMB4,PSMA6,PSMB5,PSMA7,PSMA3,RPS27A,PSMB3
GO:CC	vesicle lumen	GO:0031983	false	2.71111e-05	4.56685	320	256	20	16860	S100A8,SERPING1,LCN2,TIMP1,C3,GCG,S100A11,S100A9,SRGN,GMFG,PSMA2,MNDA,PSMB1,GSTP1,PRDX4,FABP5,GGH,MIF,CXCL1,PYCARD
REAC	DNA Replication	REAC:R-HSA-69306	false	3.19531e-05	4.49549	187	202	17	10842	PSMB9,PSMB8,PCNA,RPA3,PSMA2,PSME2,PSME1,PSMA4,PSMB10,PSMB1,PSMB4,PSMA6,PSMB5,PSMA7,PSMA3,RPS27A,PSMB3
GO:BP	organonitrogen compound metabolic process	GO:1901564	true	3.20588e-05	4.49405	4941	247	117	16178	S100A8,UBD,IDO1,FCGR1A,MMP12,PLA2G2A,PLA2G7,TIMP1,APOC1,C3,CDKN3,PSMB9,MMP1,VIP,S100A9,PSMB8,SRGN,IFI27,UBE2T,GMFG,NDUFB3,BOLA3,CASP1,KYNU,PSMA2,TMEM258,MRPL51,TDO2,PSME2,PSME1,ATP5G1,CDK1,MRPL22,IL6,PSMA4,NDUFB1,POLR2G,MRPL13,NAGK,CTSK,SEC61B,PSMB10,NDUFAB1,PSMB1,GSTP1,EIF4A3,RPL35,CCL2,SPCS1,NDUFV2,PDCD5,CARD16,HSPE1,GSTO1,PRDX4,FBXO5,PSMB4,PSMA6,PSMB5,PLK4,DBI,DUT,ITGB1BP1,SAMSN1,PSMA7,PSMA3,N…
GO:BP	response to bacterium	GO:0009617	false	3.63367e-05	4.43965	443	247	25	16178	CXCL10,S100A8,LCN2,PLA2G2A,FCER1G,S100A9,CXCL11,GBP1,LY86,CASP1,CXCL8,LY96,CXCL5,IL6,NAGK,GSTP1,CCL2,CARD16,HMGB2,FAU,PRDX3,CXCL1,CD86,PYCARD,C4B
GO:BP	response to cytokine	GO:0034097	false	4.99246e-05	4.30169	624	247	30	16178	CXCL10,CCL20,UBD,AIF1,IFITM1,TIMP1,IFITM3,BST2,FCER1G,IFI27,IFITM2,CXCL11,GBP1,CCL24,CASP1,KYNU,CXCL8,CXCL5,MNDA,IL6,CCL18,GSTP1,HLA-DPA1,CCL2,CARD16,CXCR4,IL2RA,CXCL1,PYCARD,PPARG
KEGG	Parkinson disease	KEGG:05012	false	5.0332e-05	4.29816	265	175	20	8484	NDUFB3,PSMA2,ATP5G1,PSMA4,NDUFB1,NDUFAB1,PSMB1,UQCRHL,NDUFV2,PSMB4,PSMA6,PSMB5,PSMA7,PSMA3,NDUFB2,COX7A2,NDUFA12,NDUFS5,RPS27A,PSMB3
REAC	Signaling by Hedgehog	REAC:R-HSA-5358351	false	5.07913e-05	4.29421	149	202	15	10842	PSMB9,PSMB8,PSMA2,PSME2,PSME1,PSMA4,PSMB10,PSMB1,PSMB4,PSMA6,PSMB5,PSMA7,PSMA3,RPS27A,PSMB3
REAC	Interleukin-10 signaling	REAC:R-HSA-6783783	false	5.19797e-05	4.28417	45	202	9	10842	CXCL10,CCL20,TIMP1,CXCL8,IL6,CCL2,FPR1,CXCL1,CD86
REAC	M Phase	REAC:R-HSA-68886	false	6.3209e-05	4.19922	406	202	25	10842	PSMB9,PSMB8,PSMA2,PSME2,PSME1,CDK1,PSMA4,PSMB10,PSMB1,FBXO5,PSMB4,PSMA6,PSMB5,PLK4,PSMA7,PSMA3,CCNB2,MAD2L1,NUP205,NUF2,DYNLL1,CCNB1,NDC80,RPS27A,PSMB3
KEGG	Prion disease	KEGG:05020	false	7.19445e-05	4.143	271	175	20	8484	NDUFB3,PSMA2,ATP5G1,IL6,PSMA4,NDUFB1,NDUFAB1,PSMB1,UQCRHL,NDUFV2,PSMB4,PSMA6,PSMB5,PSMA7,PSMA3,NDUFB2,COX7A2,NDUFA12,NDUFS5,PSMB3
KEGG	Viral protein interaction with cytokine and cytokine receptor	KEGG:04061	false	7.43243e-05	4.12887	98	175	12	8484	CXCL10,CCL20,CXCL11,CCL24,CXCL8,CXCL5,IL6,CCL18,CCL2,CXCR4,IL2RA,CXCL1
GO:BP	cell chemotaxis	GO:0060326	false	8.16187e-05	4.08821	274	247	19	16178	CXCL10,S100A8,CCL20,AIF1,PLA2G7,FCER1G,S100A9,CXCL11,CCL24,CXCL8,CXCL5,IL6,CCL18,CCL2,CXCR4,HMGB2,MIF,CXCL1,C1QBP
WP	Allograft rejection	WP:WP2328	false	9.2628e-05	4.03326	88	185	12	8286	C3,CXCL11,HLA-DMB,HLA-DPB1,CXCL8,HLA-DMA,HLA-DPA1,IL2RA,CD86,C4B,C4A,HLA-DQA2
REAC	PIP3 activates AKT signaling	REAC:R-HSA-1257604	false	0.000104803	3.97963	252	202	19	10842	PSMB9,PSMB8,PSMA2,PSME2,PSME1,PSMA4,PSMB10,PSMB1,PSMB4,PSMA6,PSMB5,PSMA7,PSMA3,LAMTOR5,CD86,RPS27A,PSMB3,PPARG,PHLPP2
GO:BP	cell population proliferation	GO:0008283	false	0.000115375	3.93789	1391	247	48	16178	CXCL10,AIF1,REG1B,MMP12,IFITM1,CLC,PLA2G2A,TIMP1,BST2,RARRES1,S100A11,CDKN3,VIP,IGFBP7,TNFSF13B,CXCL11,HLA-DMB,CCL24,PDPN,HLA-DPB1,CXCL8,CXCL5,MNDA,IL6,GSTP1,HLA-DPA1,CCL2,PDCD5,TYROBP,FBXO5,HMGB2,GAPT,NME1,ITGB1BP1,RGCC,CLEC7A,PRDX3,S100A6,MIF,TSPO,CXCL1,CD86,PYCARD,BLOC1S2,PPARG,ACVR1C,PPARGC1A,SLC26A2
GO:MF	molecular function activator activity	GO:0140677	false	0.000115902	3.93591	925	255	35	17314	CXCL10,CCL20,TIMP1,APOC1,GCG,VIP,CKS2,PCNA,RGS1,TNFSF13B,CXCL11,GMFG,CCL24,CASP1,CXCL8,CXCL5,PSME2,PSME1,IL6,CTSK,CCL18,CCL2,PDCD5,HMGB2,RGCC,DNAJA1,MIF,CXCL1,CD86,CCNB1,PYCARD,DPM3,KRTCAP2,BMP3,OCRL
GO:BP	humoral immune response	GO:0006959	false	0.000116273	3.93452	224	247	17	16178	CXCL10,SERPING1,REG1B,C3,S100A9,CXCL11,CXCL8,CXCL5,IL6,PSMB10,CCL2,FAU,RGCC,CXCL1,C1QBP,C4B,C4A
REAC	Fc epsilon receptor (FCERI) signaling	REAC:R-HSA-2454202	false	0.000125157	3.90254	182	202	16	10842	FCER1G,PSMB9,PSMB8,PSMA2,PSME2,PSME1,PSMA4,PSMB10,PSMB1,PSMB4,PSMA6,PSMB5,PSMA7,PSMA3,RPS27A,PSMB3
GO:MF	fatty acid binding	GO:0005504	true	0.000132964	3.87627	46	255	8	17314	S100A8,APOC1,S100A9,FABP4,NDUFAB1,GSTP1,FABP5,PPARG
GO:BP	granulocyte migration	GO:0097530	false	0.000134615	3.87091	127	247	13	16178	CXCL10,S100A8,CCL20,FCER1G,S100A9,CXCL11,CCL24,CXCL8,CXCL5,CCL18,CCL2,CXCL1,C1QBP
GO:MF	molecular function regulator activity	GO:0098772	false	0.000134755	3.87046	1713	255	52	17314	CXCL10,CCL20,SERPING1,TIMP1,APOC1,BST2,GCG,RARRES1,VIP,CKS2,PCNA,RGS1,TNFSF13B,CXCL11,GBP1,GMFG,CCL24,CASP1,CXCL8,CXCL5,PSME2,SPINK1,PSME1,IL6,CTSK,CCL18,GSTP1,CCL2,PDCD5,CARD16,FBXO5,HMGB2,ITGB1BP1,CCNB2,RGCC,LAMTOR5,PRDX3,DNAJA1,MIF,CXCL1,CD86,CCNB1,PYCARD,BID,DPM3,SERPINF1,KRTCAP2,CFTR,BMP3,KALRN,OCRL,DPP10
GO:BP	chemokine-mediated signaling pathway	GO:0070098	false	0.00014209	3.84744	68	247	10	16178	CXCL10,CCL20,CXCL11,CCL24,CXCL8,CXCL5,CCL18,CCL2,CXCR4,CXCL1
KEGG	Amyotrophic lateral sclerosis	KEGG:05014	false	0.000147093	3.83241	363	175	23	8484	GPX2,NDUFB3,CASP1,PSMA2,ATP5G1,PSMA4,NDUFB1,NDUFAB1,PSMB1,UQCRHL,NDUFV2,PSMB4,PSMA6,PSMB5,PSMA7,PSMA3,NDUFB2,COX7A2,NUP205,NDUFA12,NDUFS5,BID,PSMB3
REAC	Signaling by the B Cell Receptor (BCR)	REAC:R-HSA-983705	false	0.000165739	3.78058	163	202	15	10842	PSMB9,PSMB8,PSMA2,PSME2,PSME1,PSMA4,PSMB10,PSMB1,PSMB4,PSMA6,PSMB5,PSMA7,PSMA3,RPS27A,PSMB3
GO:CC	cytoplasmic vesicle	GO:0031410	false	0.000167501	3.77598	1989	256	58	16860	S100A8,SERPING1,FCGR1A,LCN2,TIMP1,IFITM3,C3,BST2,GCG,FCER1G,S100A11,S100A9,SRGN,FCGR3B,IFITM2,GBP1,GMFG,HLA-DMB,PDPN,HLA-DPB1,LY96,PSMA2,ATP6V0B,HLA-DMA,SNX10,MNDA,CTSK,PSMB1,GSTP1,HLA-DPA1,GZMK,CLEC12A,TYROBP,PRDX4,CXCR4,CLEC4E,FPR1,FABP5,LAMTOR5,PRDX3,GGH,ADGRE3,DYNLL1,MIF,TAP1,CXCL1,PYCARD,TRAPPC4,HLA-DQA2,RPS27A,STX11,ATP7B,ATP8A1,CFTR,ZDHHC11,IYD,SLC30A10,OCRL
GO:CC	intracellular vesicle	GO:0097708	false	0.000178994	3.74716	1993	256	58	16860	S100A8,SERPING1,FCGR1A,LCN2,TIMP1,IFITM3,C3,BST2,GCG,FCER1G,S100A11,S100A9,SRGN,FCGR3B,IFITM2,GBP1,GMFG,HLA-DMB,PDPN,HLA-DPB1,LY96,PSMA2,ATP6V0B,HLA-DMA,SNX10,MNDA,CTSK,PSMB1,GSTP1,HLA-DPA1,GZMK,CLEC12A,TYROBP,PRDX4,CXCR4,CLEC4E,FPR1,FABP5,LAMTOR5,PRDX3,GGH,ADGRE3,DYNLL1,MIF,TAP1,CXCL1,PYCARD,TRAPPC4,HLA-DQA2,RPS27A,STX11,ATP7B,ATP8A1,CFTR,ZDHHC11,IYD,SLC30A10,OCRL
KEGG	Phagosome	KEGG:04145	false	0.000192952	3.71455	147	175	14	8484	FCGR1A,C3,FCGR3B,HLA-DMB,HLA-DPB1,ATP6V0B,HLA-DMA,SEC61G,SEC61B,HLA-DPA1,CLEC7A,TAP1,HLA-DQA2,PLA2R1
GO:CC	catalytic complex	GO:1902494	false	0.000197821	3.70373	1658	256	51	16860	PSMB9,CKS2,PSMB8,NDUFB3,PSMA2,ATP6V0B,TMEM258,PSME2,PSME1,ATP5G1,CDK1,PSMA4,NDUFB1,POLR2G,LSM3,PSMB10,NDUFAB1,PSMB1,EIF4A3,UQCRHL,SPCS1,NDUFV2,SNRPG,GTF2H5,PSMB4,PSMA6,GNG11,PSMB5,SNRPD2,PSMA7,PSMA3,CCNB2,NDUFB2,COX7A2,LSM7,SNRPF,DYNLL1,NDUFA12,NAA38,HINT1,NDUFS5,CCNB1,ERH,PYCARD,DPM3,SF3B5,KRTCAP2,POLR2K,PSMB3,HNRNPF,ACVR1C
GO:BP	innate immune response	GO:0045087	false	0.00023798	3.62346	708	247	31	16178	CXCL10,CCL20,UBD,AIF1,SERPING1,LCN2,IFITM1,IFITM3,BST2,FCER1G,IFI27,IFITM2,GBP1,LY86,CCL24,CASP1,KYNU,LY96,MNDA,NAGK,CCL18,HLA-DPA1,CCL2,TYROBP,CLEC4E,FAU,CLEC7A,C1QBP,PYCARD,PPARG,ZDHHC11
GO:CC	membrane-bounded organelle	GO:0043227	false	0.000251571	3.59934	11983	256	215	16860	S100A8,UBD,AIF1,SERPING1,FCGR1A,REG1B,MMP12,LCN2,IFITM1,PLA2G2A,BCL2A1,TIMP1,IFITM3,APOC1,C3,BST2,GCG,FCER1G,RARRES1,S100A11,CDKN3,CENPW,PSMB9,S100A9,PSMB8,SRGN,IGFBP7,FCGR3B,IFI27,PCNA,MANF,IFITM2,TNFSF13B,MGP,GBP1,UBE2T,GMFG,CD52,RPA3,HLA-DMB,NDUFB3,BOLA3,CASP1,KYNU,PDPN,HLA-DPB1,CMC1,LY96,PSMA2,ATP6V0B,TMEM258,HLA-DMA,MRPL51,SEC61G,PBK,PSME2,SNX10,MNDA,SPINK1,PSME1,ATP5G1,CDK1,MRPL22,IL6,PSMA4…
WP	Network map of SARS CoV 2 signaling pathway	WP:WP5115	false	0.000274443	3.56155	217	185	18	8286	CXCL10,CCL20,IFITM1,IFITM3,APOC1,BST2,IFI27,CXCL8,CXCL5,CDK1,IL6,CCL2,CCNB2,CFI,CXCL1,CCNB1,C1QBP,BID
KEGG	IL-17 signaling pathway	KEGG:04657	false	0.000278629	3.55497	92	175	11	8484	CXCL10,S100A8,CCL20,LCN2,MMP1,S100A9,CXCL8,CXCL5,IL6,CCL2,CXCL1
REAC	MAPK1/MAPK3 signaling	REAC:R-HSA-5684996	false	0.000287055	3.54203	269	202	19	10842	PSMB9,PSMB8,PSMA2,PSME2,PSME1,CDK1,IL6,PSMA4,PSMB10,PSMB1,PSMB4,PSMA6,PSMB5,PSMA7,PSMA3,IL2RA,RPS27A,PSMB3,PRKG2
KEGG	Tuberculosis	KEGG:05152	false	0.000309983	3.50866	175	175	15	8484	FCGR1A,C3,FCER1G,FCGR3B,HLA-DMB,HLA-DPB1,ATP6V0B,HLA-DMA,IL6,HLA-DPA1,CLEC4E,CLEC7A,BID,HLA-DQA2,PLA2R1
REAC	Metabolism of RNA	REAC:R-HSA-8953854	false	0.000311235	3.50691	701	202	33	10842	PSMB9,PSMB8,PSMA2,PSME2,PSME1,PSMA4,POLR2G,LSM3,PSMB10,PSMB1,EIF4A3,RPL35,SNRPG,GTF2H5,PSMB4,PSMA6,PSMB5,SNRPD2,PSMA7,PSMA3,FAU,LSM7,SNRPF,NUP205,TRMT112,RPL26L1,RPL36AL,SF3B5,RPS26,POLR2K,RPS27A,PSMB3,HNRNPF
KEGG	Pertussis	KEGG:05133	false	0.00033345	3.47697	76	175	10	8484	SERPING1,C3,CASP1,CXCL8,LY96,CXCL5,IL6,PYCARD,C4B,C4A
GO:CC	MHC class II protein complex	GO:0042613	true	0.000377549	3.42303	14	256	5	16860	HLA-DMB,HLA-DPB1,HLA-DMA,HLA-DPA1,HLA-DQA2
GO:BP	antigen processing and presentation of peptide antigen via MHC class II	GO:0002495	true	0.000385464	3.41402	29	247	7	16178	FCER1G,HLA-DMB,HLA-DPB1,HLA-DMA,HLA-DPA1,PYCARD,HLA-DQA2
GO:BP	regulation of immune system process	GO:0002682	false	0.0003932	3.40539	1224	247	43	16178	CXCL10,CCL20,AIF1,SERPING1,FCGR1A,CLC,PLA2G2A,PLA2G7,C3,BST2,FCER1G,FCGR3B,TNFSF13B,GBP1,HLA-DMB,CASP1,HLA-DPB1,CXCL8,LY96,HLA-DMA,MNDA,IL6,NAGK,HLA-DPA1,CCL2,TYROBP,HMGB2,CLEC4E,SAMSN1,FPR1,RGCC,CLEC7A,DNASE1L3,IL2RA,MIF,CD86,C1QBP,PYCARD,C4B,C4A,HLA-DQA2,PPARG,PCK1
GO:BP	leukocyte migration	GO:0050900	false	0.000417267	3.37959	304	247	19	16178	CXCL10,S100A8,CCL20,AIF1,PLA2G7,FCER1G,S100A9,CXCL11,CCL24,CXCL8,CXCL5,IL6,CCL18,CCL2,CXCR4,MIF,CXCL1,C1QBP,PYCARD
REAC	Cellular responses to stress	REAC:R-HSA-2262752	false	0.00041891	3.37788	780	202	35	10842	PSMB9,PSMB8,IGFBP7,GPX2,RPA3,CXCL8,LY96,PSMA2,ATP6V0B,PSME2,PSME1,IL6,PSMA4,PSMB10,PSMB1,GSTP1,RPL35,CCL2,PSMB4,PSMA6,PSMB5,PSMA7,PSMA3,FAU,LAMTOR5,PRDX3,NUP205,DNAJA1,DYNLL1,RPL26L1,RPL36AL,RPS26,RPS27A,PSMB3,PPARGC1A
GO:BP	response to chemokine	GO:1990868	false	0.000419181	3.3776	76	247	10	16178	CXCL10,CCL20,CXCL11,CCL24,CXCL8,CXCL5,CCL18,CCL2,CXCR4,CXCL1
GO:BP	cellular response to chemokine	GO:1990869	false	0.000419181	3.3776	76	247	10	16178	CXCL10,CCL20,CXCL11,CCL24,CXCL8,CXCL5,CCL18,CCL2,CXCR4,CXCL1
GO:BP	regulation of leukocyte proliferation	GO:0070663	false	0.00042415	3.37248	190	247	15	16178	AIF1,CLC,PLA2G2A,BST2,TNFSF13B,HLA-DMB,HLA-DPB1,MNDA,IL6,GSTP1,HLA-DPA1,TYROBP,MIF,CD86,PYCARD
GO:MF	chemokine receptor binding	GO:0042379	false	0.000503696	3.29783	73	255	9	17314	CXCL10,CCL20,CXCL11,CCL24,CXCL8,CXCL5,CCL18,CCL2,CXCL1
REAC	MAPK family signaling cascades	REAC:R-HSA-5683057	false	0.000542198	3.26584	308	202	20	10842	PSMB9,PSMB8,PSMA2,PSME2,PSME1,CDK1,IL6,PSMA4,PSMB10,PSMB1,PSMB4,PSMA6,PSMB5,PSMA7,PSMA3,IL2RA,RPS27A,PSMB3,PRKG2,KALRN
GO:CC	secretory granule	GO:0030141	false	0.000626371	3.20317	772	256	30	16860	S100A8,SERPING1,LCN2,TIMP1,C3,BST2,GCG,FCER1G,S100A11,S100A9,SRGN,FCGR3B,GMFG,PSMA2,MNDA,PSMB1,GSTP1,GZMK,CLEC12A,TYROBP,PRDX4,FPR1,FABP5,GGH,ADGRE3,DYNLL1,MIF,CXCL1,PYCARD,ATP8A1
GO:BP	antigen processing and presentation of peptide or polysaccharide antigen via MHC class II	GO:0002504	false	0.000632725	3.19879	31	247	7	16178	FCER1G,HLA-DMB,HLA-DPB1,HLA-DMA,HLA-DPA1,PYCARD,HLA-DQA2
REAC	Cellular responses to stimuli	REAC:R-HSA-8953897	false	0.000632739	3.19878	794	202	35	10842	PSMB9,PSMB8,IGFBP7,GPX2,RPA3,CXCL8,LY96,PSMA2,ATP6V0B,PSME2,PSME1,IL6,PSMA4,PSMB10,PSMB1,GSTP1,RPL35,CCL2,PSMB4,PSMA6,PSMB5,PSMA7,PSMA3,FAU,LAMTOR5,PRDX3,NUP205,DNAJA1,DYNLL1,RPL26L1,RPL36AL,RPS26,RPS27A,PSMB3,PPARGC1A
GO:BP	cellular response to cytokine stimulus	GO:0071345	false	0.000719901	3.14273	554	247	26	16178	CXCL10,CCL20,AIF1,IFITM1,IFITM3,FCER1G,IFI27,IFITM2,CXCL11,GBP1,CCL24,CASP1,CXCL8,CXCL5,MNDA,IL6,CCL18,GSTP1,HLA-DPA1,CCL2,CARD16,CXCR4,IL2RA,CXCL1,PYCARD,PPARG
GO:CC	mitochondrial protein-containing complex	GO:0098798	true	0.000735461	3.13344	294	256	17	16860	NDUFB3,MRPL51,ATP5G1,MRPL22,NDUFB1,MRPL13,NDUFAB1,UQCRHL,NDUFV2,NDUFB2,COX7A2,MRPS18C,TIMM8B,NDUFA12,NDUFS5,MRPL40,CHCHD1
REAC	Transcriptional regulation by RUNX1	REAC:R-HSA-8878171	false	0.000781693	3.10696	234	202	17	10842	PSMB9,PSMB8,PSMA2,PSME2,PSME1,PSMA4,CTSK,PSMB10,PSMB1,PSMB4,PSMA6,PSMB5,PSMA7,PSMA3,IL2RA,RPS27A,PSMB3
GO:BP	cytokine-mediated signaling pathway	GO:0019221	false	0.000890087	3.05057	418	247	22	16178	CXCL10,CCL20,IFITM1,IFITM3,FCER1G,IFI27,IFITM2,CXCL11,CCL24,CASP1,CXCL8,CXCL5,IL6,CCL18,GSTP1,CCL2,CARD16,CXCR4,IL2RA,CXCL1,PYCARD,PPARG
KEGG	Graft-versus-host disease	KEGG:05332	false	0.000903805	3.04393	37	175	7	8484	HLA-DMB,HLA-DPB1,HLA-DMA,IL6,HLA-DPA1,CD86,HLA-DQA2
GO:BP	response to stress	GO:0006950	false	0.000952068	3.02133	3057	247	79	16178	CXCL10,S100A8,CCL20,UBD,AIF1,SERPING1,FCGR1A,REG1B,MMP12,LCN2,IFITM1,PLA2G2A,BCL2A1,PLA2G7,IFITM3,BST2,FCER1G,S100A9,IFI27,PCNA,MANF,IFITM2,CXCL11,GBP1,UBE2T,RPA3,LY86,CCL24,CASP1,KYNU,PDPN,CXCL8,LY96,CXCL5,MNDA,CDK1,IL6,AGR2,NAGK,SEC61B,CCL18,GSTP1,HLA-DPA1,CCL2,CARD16,HSPE1,TYROBP,PRDX4,FBXO5,GTF2H5,CXCR4,HMGB2,CLEC4E,PSMA6,FPR1,FAU,RGCC,CLEC7A,PRDX3,DNASE1L3,CD48,IL2RA,KMO,DNAJA1,NDUFA12,MIF,C…
REAC	Intracellular signaling by second messengers	REAC:R-HSA-9006925	false	0.000987172	3.00561	292	202	19	10842	PSMB9,PSMB8,PSMA2,PSME2,PSME1,PSMA4,PSMB10,PSMB1,PSMB4,PSMA6,PSMB5,PSMA7,PSMA3,LAMTOR5,CD86,RPS27A,PSMB3,PPARG,PHLPP2
GO:BP	oxidative phosphorylation	GO:0006119	false	0.00103675	2.98433	127	247	12	16178	NDUFB3,CDK1,NDUFB1,NDUFAB1,UQCRHL,NDUFV2,COA6,NDUFB2,COX7A2,NDUFA12,NDUFS5,CCNB1
WP	Burn wound healing	WP:WP5055	false	0.00104919	2.97915	75	185	10	8286	TIMP1,S100A11,MMP1,S100A9,CXCL8,IL6,CCL2,CXCR4,S100A6,CXCL1
REAC	Class I MHC mediated antigen processing & presentation	REAC:R-HSA-983169	false	0.00105416	2.9771	380	202	22	10842	S100A8,FCGR1A,PSMB9,S100A9,PSMB8,LY96,PSMA2,SEC61G,PSME2,PSME1,PSMA4,SEC61B,PSMB10,PSMB1,PSMB4,PSMA6,PSMB5,PSMA7,PSMA3,TAP1,RPS27A,PSMB3
GO:BP	response to external stimulus	GO:0009605	false	0.0011902	2.92438	1936	247	57	16178	CXCL10,S100A8,CCL20,UBD,AIF1,SERPING1,REG1B,LCN2,IFITM1,PLA2G2A,PLA2G7,IFITM3,BST2,FCER1G,S100A9,IFI27,IFITM2,CXCL11,GBP1,LY86,CCL24,CASP1,KYNU,CXCL8,LY96,PSMA2,CXCL5,MNDA,IL6,NAGK,CCL18,GSTP1,HLA-DPA1,CCL2,CARD16,TYROBP,CXCR4,HMGB2,CLEC4E,PSMA6,FPR1,FAU,LAMTOR5,CLEC7A,PRDX3,DNASE1L3,MIF,CXCL1,CD86,C1QBP,PYCARD,C4B,PPARG,KLKB1,ZDHHC11,PPARGC1A,PCK1
WP	Prostaglandin signaling	WP:WP5088	false	0.00119055	2.92425	33	185	7	8286	CXCL10,CASP1,CXCL8,IL6,CCL2,CXCL1,PYCARD
REAC	Neutrophil degranulation	REAC:R-HSA-6798695	false	0.00121054	2.91702	476	202	25	10842	S100A8,LCN2,C3,BST2,FCER1G,S100A11,S100A9,FCGR3B,GMFG,PSMA2,MNDA,PSMB1,GSTP1,CLEC12A,TYROBP,PRDX4,FPR1,FABP5,GGH,ADGRE3,DYNLL1,MIF,CXCL1,PYCARD,ATP8A1
GO:BP	leukocyte proliferation	GO:0070661	false	0.00124869	2.90355	235	247	16	16178	AIF1,CLC,PLA2G2A,BST2,TNFSF13B,HLA-DMB,HLA-DPB1,MNDA,IL6,GSTP1,HLA-DPA1,TYROBP,GAPT,MIF,CD86,PYCARD
GO:MF	cytokine activity	GO:0005125	false	0.00145645	2.8367	184	255	13	17314	CXCL10,CCL20,TIMP1,CXCL11,CCL24,CXCL8,CXCL5,IL6,CCL18,CCL2,MIF,CXCL1,BMP3
REAC	Cell Cycle, Mitotic	REAC:R-HSA-69278	false	0.00151267	2.82026	547	202	27	10842	PSMB9,PSMB8,PCNA,RPA3,PSMA2,PSME2,PSME1,CDK1,PSMA4,PSMB10,PSMB1,FBXO5,PSMB4,PSMA6,PSMB5,PLK4,PSMA7,PSMA3,CCNB2,MAD2L1,NUP205,NUF2,DYNLL1,CCNB1,NDC80,RPS27A,PSMB3
KEGG	Asthma	KEGG:05310	false	0.00153352	2.81431	27	175	6	8484	FCER1G,HLA-DMB,HLA-DPB1,HLA-DMA,HLA-DPA1,HLA-DQA2
GO:CC	secretory vesicle	GO:0099503	false	0.00157842	2.80178	894	256	32	16860	S100A8,SERPING1,LCN2,TIMP1,C3,BST2,GCG,FCER1G,S100A11,S100A9,SRGN,FCGR3B,GMFG,PSMA2,MNDA,PSMB1,GSTP1,GZMK,CLEC12A,TYROBP,PRDX4,FPR1,FABP5,GGH,ADGRE3,DYNLL1,MIF,CXCL1,PYCARD,TRAPPC4,STX11,ATP8A1
REAC	Ub-specific processing proteases	REAC:R-HSA-5689880	false	0.00167045	2.77717	221	202	16	10842	PSMB9,PSMB8,PSMA2,PSME2,PSME1,PSMA4,PSMB10,PSMB1,PSMB4,PSMA6,PSMB5,PSMA7,PSMA3,RPS27A,PSMB3,CFTR
KEGG	Non-alcoholic fatty liver disease	KEGG:04932	false	0.0017155	2.76561	154	175	13	8484	NDUFB3,CXCL8,IL6,NDUFB1,NDUFAB1,UQCRHL,NDUFV2,NDUFB2,COX7A2,NDUFA12,NDUFS5,BID,PPARG
GO:BP	MHC class II protein complex assembly	GO:0002399	false	0.00171821	2.76492	13	247	5	16178	HLA-DMB,HLA-DPB1,HLA-DMA,HLA-DPA1,HLA-DQA2
GO:BP	peptide antigen assembly with MHC class II protein complex	GO:0002503	false	0.00171821	2.76492	13	247	5	16178	HLA-DMB,HLA-DPB1,HLA-DMA,HLA-DPA1,HLA-DQA2
GO:CC	respiratory chain complex	GO:0098803	false	0.00185143	2.73249	87	256	9	16860	NDUFB3,NDUFB1,NDUFAB1,UQCRHL,NDUFV2,NDUFB2,COX7A2,NDUFA12,NDUFS5
KEGG	Oxidative phosphorylation	KEGG:00190	false	0.00202433	2.69372	134	175	12	8484	NDUFB3,ATP6V0B,ATP5G1,NDUFB1,NDUFAB1,UQCRHL,NDUFV2,NDUFB2,COX7A2,PPA1,NDUFA12,NDUFS5
GO:MF	CXCR chemokine receptor binding	GO:0045236	false	0.00203357	2.69174	18	255	5	17314	CXCL10,CXCL11,CXCL8,CXCL5,CXCL1
GO:BP	response to organic substance	GO:0010033	false	0.00205397	2.68741	1724	247	52	16178	CXCL10,S100A8,CCL20,UBD,AIF1,REG1B,MMP12,IFITM1,TIMP1,IFITM3,BST2,GCG,FCER1G,S100A9,IFI27,IFITM2,CXCL11,GBP1,LY86,CCL24,CASP1,KYNU,CXCL8,LY96,CXCL5,MNDA,IL6,AGR2,NAGK,SEC61B,CCL18,GSTP1,HLA-DPA1,CCL2,CARD16,HSPE1,CXCR4,HMGB2,LAMTOR5,CLEC7A,PRDX3,IL2RA,DNAJA1,CXCL1,CD86,PYCARD,C4B,PPARG,CFTR,SLC30A10,NT5E,PCK1
GO:CC	MHC protein complex	GO:0042611	false	0.00206059	2.68601	19	256	5	16860	HLA-DMB,HLA-DPB1,HLA-DMA,HLA-DPA1,HLA-DQA2
GO:BP	regulation of immune response	GO:0050776	false	0.00206675	2.68471	742	247	30	16178	SERPING1,FCGR1A,CLC,C3,FCER1G,FCGR3B,GBP1,HLA-DMB,CASP1,HLA-DPB1,LY96,HLA-DMA,MNDA,IL6,NAGK,HLA-DPA1,TYROBP,CLEC4E,SAMSN1,FPR1,RGCC,CLEC7A,CD86,C1QBP,PYCARD,C4B,C4A,HLA-DQA2,PPARG,PCK1
GO:BP	positive regulation of immune system process	GO:0002684	false	0.00230619	2.63711	869	247	33	16178	CXCL10,CCL20,AIF1,SERPING1,PLA2G7,C3,FCER1G,TNFSF13B,GBP1,HLA-DMB,CASP1,HLA-DPB1,CXCL8,LY96,HLA-DMA,MNDA,IL6,NAGK,HLA-DPA1,CCL2,TYROBP,CLEC4E,FPR1,RGCC,CLEC7A,MIF,CD86,C1QBP,PYCARD,C4B,C4A,HLA-DQA2,PCK1
WP	COVID 19 adverse outcome pathway	WP:WP4891	false	0.00242836	2.61469	15	185	5	8286	CXCL10,CXCL8,IL6,CCL2,IL2RA
GO:BP	chemotaxis	GO:0006935	false	0.00245629	2.60972	375	247	20	16178	CXCL10,S100A8,CCL20,AIF1,PLA2G7,FCER1G,S100A9,CXCL11,CCL24,CXCL8,CXCL5,IL6,CCL18,CCL2,CXCR4,HMGB2,FPR1,MIF,CXCL1,C1QBP
GO:BP	taxis	GO:0042330	false	0.00245629	2.60972	375	247	20	16178	CXCL10,S100A8,CCL20,AIF1,PLA2G7,FCER1G,S100A9,CXCL11,CCL24,CXCL8,CXCL5,IL6,CCL18,CCL2,CXCR4,HMGB2,FPR1,MIF,CXCL1,C1QBP
GO:BP	regulation of endopeptidase activity	GO:0052548	true	0.00245946	2.60916	218	247	15	16178	S100A8,TIMP1,PSMB9,S100A9,PSMB8,CASP1,PDCD5,CARD16,HSPE1,PSMA3,LAMTOR5,CLEC7A,PYCARD,PPARG,ACVR1C
REAC	Adaptive Immune System	REAC:R-HSA-1280218	false	0.00262802	2.58037	809	202	34	10842	S100A8,FCGR1A,IFITM1,C3,PSMB9,S100A9,PSMB8,HLA-DMB,HLA-DPB1,LY96,PSMA2,HLA-DMA,SEC61G,PSME2,PSME1,CLEC2B,PSMA4,CTSK,SEC61B,PSMB10,PSMB1,HLA-DPA1,TYROBP,PSMB4,PSMA6,PSMB5,PSMA7,PSMA3,DYNLL1,TAP1,CD86,HLA-DQA2,RPS27A,PSMB3
GO:CC	mitochondrial respirasome	GO:0005746	false	0.00293588	2.53226	92	256	9	16860	NDUFB3,NDUFB1,NDUFAB1,UQCRHL,NDUFV2,NDUFB2,COX7A2,NDUFA12,NDUFS5
GO:CC	respiratory chain complex I	GO:0045271	false	0.00304985	2.51572	51	256	7	16860	NDUFB3,NDUFB1,NDUFAB1,NDUFV2,NDUFB2,NDUFA12,NDUFS5
GO:CC	NADH dehydrogenase complex	GO:0030964	false	0.00304985	2.51572	51	256	7	16860	NDUFB3,NDUFB1,NDUFAB1,NDUFV2,NDUFB2,NDUFA12,NDUFS5
GO:CC	mitochondrial respiratory chain complex I	GO:0005747	false	0.00304985	2.51572	51	256	7	16860	NDUFB3,NDUFB1,NDUFAB1,NDUFV2,NDUFB2,NDUFA12,NDUFS5
GO:BP	antigen processing and presentation of exogenous peptide antigen via MHC class II	GO:0019886	false	0.00306492	2.51358	25	247	6	16178	FCER1G,HLA-DMB,HLA-DPB1,HLA-DMA,HLA-DPA1,HLA-DQA2
GO:CC	respirasome	GO:0070469	false	0.00350113	2.45579	94	256	9	16860	NDUFB3,NDUFB1,NDUFAB1,UQCRHL,NDUFV2,NDUFB2,COX7A2,NDUFA12,NDUFS5
REAC	Cell Cycle	REAC:R-HSA-1640170	false	0.00361205	2.44225	677	202	30	10842	CENPW,PSMB9,PSMB8,PCNA,RPA3,PSMA2,PSME2,PSME1,CDK1,PSMA4,POLR2G,PSMB10,PSMB1,FBXO5,PSMB4,PSMA6,PSMB5,PLK4,PSMA7,PSMA3,CCNB2,MAD2L1,NUP205,NUF2,DYNLL1,CCNB1,NDC80,POLR2K,RPS27A,PSMB3
GO:BP	regulation of lymphocyte proliferation	GO:0050670	false	0.00368481	2.43358	169	247	13	16178	AIF1,CLC,PLA2G2A,TNFSF13B,HLA-DMB,HLA-DPB1,MNDA,IL6,HLA-DPA1,TYROBP,MIF,CD86,PYCARD
GO:CC	AIM2 inflammasome complex	GO:0097169	true	0.0037189	2.42959	4	256	3	16860	CASP1,CARD16,PYCARD
KEGG	Alzheimer disease	KEGG:05010	false	0.00383029	2.41677	382	175	21	8484	NDUFB3,PSMA2,ATP5G1,IL6,PSMA4,NDUFB1,NDUFAB1,PSMB1,UQCRHL,NDUFV2,PSMB4,PSMA6,PSMB5,PSMA7,PSMA3,NDUFB2,COX7A2,NDUFA12,NDUFS5,BID,PSMB3
REAC	Translation	REAC:R-HSA-72766	false	0.00393032	2.40557	292	202	18	10842	MRPL51,SEC61G,MRPL22,SSR4,MRPL13,SEC61B,RPL35,SPCS1,FAU,PPA1,MRPS18C,TRMT112,RPL26L1,RPL36AL,MRPL40,RPS26,RPS27A,CHCHD1
REAC	RAF/MAP kinase cascade	REAC:R-HSA-5673001	false	0.00398534	2.39953	264	202	17	10842	PSMB9,PSMB8,PSMA2,PSME2,PSME1,PSMA4,PSMB10,PSMB1,PSMB4,PSMA6,PSMB5,PSMA7,PSMA3,IL2RA,RPS27A,PSMB3,PRKG2
GO:MF	peptidase regulator activity	GO:0061134	true	0.0041857	2.37823	173	255	12	17314	SERPING1,TIMP1,BST2,RARRES1,CASP1,PSME2,SPINK1,PSME1,CTSK,CARD16,PYCARD,SERPINF1
GO:BP	regulation of mononuclear cell proliferation	GO:0032944	false	0.00420332	2.37641	171	247	13	16178	AIF1,CLC,PLA2G2A,TNFSF13B,HLA-DMB,HLA-DPB1,MNDA,IL6,HLA-DPA1,TYROBP,MIF,CD86,PYCARD
GO:BP	negative regulation of cell population proliferation	GO:0008285	false	0.00429115	2.36743	496	247	23	16178	AIF1,IFITM1,PLA2G2A,RARRES1,S100A11,CDKN3,VIP,IGFBP7,PDPN,CXCL8,MNDA,IL6,GSTP1,CCL2,PDCD5,TYROBP,NME1,ITGB1BP1,RGCC,CXCL1,PPARG,ACVR1C,PPARGC1A
REAC	Chemokine receptors bind chemokines	REAC:R-HSA-380108	false	0.00441962	2.35462	57	202	8	10842	CXCL10,CCL20,CXCL11,CXCL8,CXCL5,CCL2,CXCR4,CXCL1
WP	Overview of proinflammatory and profibrotic mediators	WP:WP5095	false	0.00454256	2.3427	127	185	12	8286	CXCL10,CCL20,MMP1,TNFSF13B,CXCL11,CCL24,CXCL8,CXCL5,IL6,CCL18,CCL2,CXCL1
GO:CC	mitochondrial envelope	GO:0005740	false	0.00493658	2.30657	646	256	25	16860	BCL2A1,IFI27,NDUFB3,MRPL51,ATP5G1,MRPL22,NDUFB1,MRPL13,NDUFAB1,UQCRHL,NDUFV2,REXO2,COA6,NDUFB2,COX7A2,MRPS18C,TIMM8B,KMO,NDUFA12,NDUFS5,TSPO,BID,MRPL40,RPS27A,CHCHD1
GO:MF	primary active transmembrane transporter activity	GO:0015399	true	0.00513448	2.2895	148	255	11	17314	NDUFB3,ATP6V0B,NDUFB1,NDUFV2,NDUFB2,NDUFA12,NDUFS5,TAP1,ATP7B,ATP8A1,CFTR
REAC	Neddylation	REAC:R-HSA-8951664	false	0.00589733	2.22934	244	202	16	10842	UBD,PSMB9,PSMB8,PSMA2,PSME2,PSME1,PSMA4,PSMB10,PSMB1,PSMB4,PSMA6,PSMB5,PSMA7,PSMA3,RPS27A,PSMB3
GO:CC	lytic vacuole	GO:0000323	false	0.00590964	2.22844	653	256	25	16860	IFITM1,IFITM3,C3,BST2,SRGN,IFITM2,HLA-DMB,HLA-DPB1,ATP6V0B,HLA-DMA,MNDA,CTSK,HLA-DPA1,LUM,CXCR4,DRAM1,FPR1,FABP5,LAMTOR5,GGH,PYCARD,HLA-DQA2,BLOC1S2,ATP8A1,CFTR
GO:CC	lysosome	GO:0005764	false	0.00590964	2.22844	653	256	25	16860	IFITM1,IFITM3,C3,BST2,SRGN,IFITM2,HLA-DMB,HLA-DPB1,ATP6V0B,HLA-DMA,MNDA,CTSK,HLA-DPA1,LUM,CXCR4,DRAM1,FPR1,FABP5,LAMTOR5,GGH,PYCARD,HLA-DQA2,BLOC1S2,ATP8A1,CFTR
GO:MF	monocarboxylic acid binding	GO:0033293	false	0.00595035	2.22546	75	255	8	17314	S100A8,APOC1,S100A9,FABP4,NDUFAB1,GSTP1,FABP5,PPARG
KEGG	Allograft rejection	KEGG:05330	false	0.0061806	2.20897	34	175	6	8484	HLA-DMB,HLA-DPB1,HLA-DMA,HLA-DPA1,CD86,HLA-DQA2
WP	Nonalcoholic fatty liver disease	WP:WP4396	false	0.00647732	2.1886	153	185	13	8286	NDUFB3,CXCL8,IL6,NDUFB1,NDUFAB1,CCL2,UQCRHL,NDUFV2,NDUFB2,COX7A2,NDUFA12,NDUFS5,BID
GO:BP	indole-containing compound catabolic process	GO:0042436	false	0.00655183	2.18364	8	247	4	16178	IDO1,KYNU,TDO2,KMO
GO:BP	positive regulation of apoptotic cell clearance	GO:2000427	true	0.00655183	2.18364	8	247	4	16178	C3,CCL2,C4B,C4A
GO:BP	tryptophan catabolic process	GO:0006569	true	0.00655183	2.18364	8	247	4	16178	IDO1,KYNU,TDO2,KMO
GO:BP	protein-containing complex assembly	GO:0065003	true	0.00672921	2.17204	1362	247	43	16178	AIF1,APOC1,CENPW,MMP1,GBP1,HLA-DMB,NDUFB3,CCL24,CASP1,HLA-DPB1,HLA-DMA,TDO2,NDUFB1,NDUFAB1,HLA-DPA1,SNRPG,GTF2H5,PSMG1,COA6,HMGB2,SNRPD2,ITGB1BP1,TMSB10,NDUFB2,COX7A2,HIGD2A,CLEC7A,HPRT1,SNRPF,NUP205,POMP,MIF,NDUFS5,VBP1,PYCARD,BID,SF3B5,TRAPPC4,HLA-DQA2,BLOC1S2,TBCA,COBL,PPARGC1A
REAC	Interferon Signaling	REAC:R-HSA-913531	false	0.00675667	2.17027	193	202	14	10842	FCGR1A,IFITM1,IFITM3,BST2,PSMB8,IFI27,IFITM2,GBP1,HLA-DPB1,HLA-DPA1,EIF4A3,NUP205,HLA-DQA2,RPS27A
GO:BP	lymphocyte proliferation	GO:0046651	false	0.00681747	2.16638	207	247	14	16178	AIF1,CLC,PLA2G2A,TNFSF13B,HLA-DMB,HLA-DPB1,MNDA,IL6,HLA-DPA1,TYROBP,GAPT,MIF,CD86,PYCARD
GO:BP	positive regulation of programmed cell death	GO:0043068	true	0.00682543	2.16587	401	247	20	16178	S100A8,UBD,IDO1,BCL2A1,S100A9,GBP1,MNDA,IL6,CTSK,CCL2,PDCD5,RGCC,CLEC7A,DNAJA1,C1QBP,PYCARD,BID,PPARG,ACVR1C,PLA2R1
GO:CC	ribosomal subunit	GO:0044391	true	0.00683618	2.16519	184	256	12	16860	MRPL51,MRPL22,MRPL13,RPL35,FAU,MRPS18C,RPL26L1,RPL36AL,MRPL40,RPS26,RPS27A,CHCHD1
REAC	Viral Infection Pathways	REAC:R-HSA-9824446	false	0.00686409	2.16342	809	202	33	10842	BST2,PSMB9,PSMB8,CASP1,PSMA2,PSME2,PSME1,PSMA4,POLR2G,PSMB10,PSMB1,RPL35,SNRPG,GTF2H5,CXCR4,PSMB4,PSMA6,PSMB5,SNRPD2,PSMA7,PSMA3,FAU,SNRPF,NUP205,DYNLL1,RPL26L1,PYCARD,RPL36AL,RPS26,POLR2K,RPS27A,PSMB3,ZDHHC11
REAC	Infectious disease	REAC:R-HSA-5663205	false	0.00698097	2.15608	999	202	38	10842	FCGR1A,C3,BST2,PSMB9,PSMB8,CASP1,PSMA2,PSME2,PSME1,IL6,PSMA4,POLR2G,PSMB10,PSMB1,RPL35,SNRPG,GTF2H5,CXCR4,PSMB4,PSMA6,GNG11,PSMB5,SNRPD2,PSMA7,PSMA3,FAU,SNRPF,NUP205,DYNLL1,RPL26L1,PYCARD,RPL36AL,RPS26,POLR2K,RPS27A,PSMB3,ZDHHC11,NT5E
GO:BP	regulation of lymphocyte activation	GO:0051249	false	0.00702943	2.15308	367	247	19	16178	AIF1,CLC,PLA2G2A,TNFSF13B,HLA-DMB,HLA-DPB1,HLA-DMA,MNDA,IL6,HLA-DPA1,CCL2,TYROBP,SAMSN1,CLEC7A,MIF,CD86,PYCARD,HLA-DQA2,PCK1
GO:BP	peptide antigen assembly with MHC protein complex	GO:0002501	false	0.00785805	2.10469	17	247	5	16178	HLA-DMB,HLA-DPB1,HLA-DMA,HLA-DPA1,HLA-DQA2
GO:BP	MHC protein complex assembly	GO:0002396	false	0.00785805	2.10469	17	247	5	16178	HLA-DMB,HLA-DPB1,HLA-DMA,HLA-DPA1,HLA-DQA2
GO:BP	mononuclear cell proliferation	GO:0032943	false	0.00806051	2.09364	210	247	14	16178	AIF1,CLC,PLA2G2A,TNFSF13B,HLA-DMB,HLA-DPB1,MNDA,IL6,HLA-DPA1,TYROBP,GAPT,MIF,CD86,PYCARD
GO:BP	antigen processing and presentation of peptide antigen	GO:0048002	false	0.00810352	2.09133	62	247	8	16178	FCER1G,HLA-DMB,HLA-DPB1,HLA-DMA,HLA-DPA1,TAP1,PYCARD,HLA-DQA2
WP	IDO metabolic pathway	WP:WP5414	false	0.00839035	2.07622	10	185	4	8286	IDO1,KYNU,TDO2,KMO
KEGG	Antigen processing and presentation	KEGG:04612	false	0.0083921	2.07613	69	175	8	8484	HLA-DMB,HLA-DPB1,HLA-DMA,PSME2,PSME1,HLA-DPA1,TAP1,HLA-DQA2
KEGG	Coronavirus disease - COVID-19	KEGG:05171	false	0.00850931	2.07011	231	175	15	8484	CXCL10,C3,MMP1,CASP1,CXCL8,IL6,RPL35,CCL2,FAU,RPL26L1,RPL36AL,C4B,C4A,RPS26,RPS27A
GO:BP	regulation of peptidase activity	GO:0052547	false	0.00851038	2.07005	241	247	15	16178	S100A8,TIMP1,PSMB9,S100A9,PSMB8,CASP1,PDCD5,CARD16,HSPE1,PSMA3,LAMTOR5,CLEC7A,PYCARD,PPARG,ACVR1C
KEGG	Systemic lupus erythematosus	KEGG:05322	false	0.00879073	2.05597	132	175	11	8484	FCGR1A,C3,FCGR3B,HLA-DMB,HLA-DPB1,HLA-DMA,HLA-DPA1,CD86,C4B,C4A,HLA-DQA2
GO:BP	programmed cell death	GO:0012501	false	0.00887444	2.05186	1424	247	44	16178	CXCL10,S100A8,UBD,IDO1,CLC,BCL2A1,GCG,VIP,S100A9,SRGN,IFI27,GBP1,CASP1,PDPN,MNDA,CDK1,IL6,CTSK,GSTP1,CCL2,PDCD5,CARD16,CXCR4,NME1,RGCC,HIGD2A,MAD2L1,LAMTOR5,CLEC7A,PRDX3,DNASE1L3,IL2RA,DNAJA1,MIF,NAA38,HINT1,C1QBP,PYCARD,BID,BLOC1S2,PPARG,ACVR1C,PLA2R1,PPARGC1A
WP	Spinal cord injury	WP:WP2431	false	0.00889925	2.05065	115	185	11	8286	CXCL10,AIF1,MMP12,PLA2G2A,TNFSF13B,CXCL8,CDK1,IL6,CCL2,MIF,CXCL1
KEGG	Thermogenesis	KEGG:04714	false	0.0089357	2.04887	232	175	15	8484	GCG,NDUFB3,ATP5G1,NDUFB1,NDUFAB1,UQCRHL,NDUFV2,COA6,NDUFB2,COX7A2,NDUFA12,NDUFS5,PRKG2,PPARG,PPARGC1A
GO:CC	methylosome	GO:0034709	true	0.00905678	2.04303	13	256	4	16860	SNRPG,SNRPD2,SNRPF,ERH
GO:BP	nucleobase-containing small molecule metabolic process	GO:0055086	true	0.00908085	2.04187	557	247	24	16178	IDO1,NDUFB3,KYNU,TDO2,ATP5G1,NDUFB1,NDUFAB1,NDUFV2,REXO2,DUT,NDUFB2,HPRT1,KMO,NDUFA12,HINT1,NDUFS5,ERH,SULT1B1,FMO5,PPARGC1A,AMPD1,SLC4A4,NT5E,B4GALNT2
GO:CC	spermatoproteasome complex	GO:1990111	false	0.00919267	2.03656	5	256	3	16860	PSMB9,PSMB8,PSMB10
GO:MF	MHC class II protein complex binding	GO:0023026	true	0.0093844	2.02759	24	255	5	17314	HLA-DMB,HLA-DPB1,HLA-DMA,HLA-DPA1,HLA-DQA2
GO:BP	cell death	GO:0008219	false	0.0097112	2.01273	1429	247	44	16178	CXCL10,S100A8,UBD,IDO1,CLC,BCL2A1,GCG,VIP,S100A9,SRGN,IFI27,GBP1,CASP1,PDPN,MNDA,CDK1,IL6,CTSK,GSTP1,CCL2,PDCD5,CARD16,CXCR4,NME1,RGCC,HIGD2A,MAD2L1,LAMTOR5,CLEC7A,PRDX3,DNASE1L3,IL2RA,DNAJA1,MIF,NAA38,HINT1,C1QBP,PYCARD,BID,BLOC1S2,PPARG,ACVR1C,PLA2R1,PPARGC1A
GO:BP	cellular response to type II interferon	GO:0071346	false	0.00980666	2.00848	84	247	9	16178	CCL20,AIF1,GBP1,CCL24,CASP1,CCL18,HLA-DPA1,CCL2,PPARG
GO:BP	nucleotide metabolic process	GO:0009117	false	0.00989316	2.00467	484	247	22	16178	IDO1,NDUFB3,KYNU,TDO2,ATP5G1,NDUFB1,NDUFAB1,NDUFV2,REXO2,DUT,NDUFB2,HPRT1,KMO,NDUFA12,HINT1,NDUFS5,SULT1B1,FMO5,PPARGC1A,AMPD1,SLC4A4,NT5E
GO:CC	endomembrane system	GO:0012505	false	0.00991457	2.00373	4051	256	90	16860	S100A8,SERPING1,FCGR1A,LCN2,PLA2G2A,TIMP1,IFITM3,APOC1,C3,BST2,GCG,FCER1G,S100A11,S100A9,SRGN,IGFBP7,FCGR3B,IFI27,MANF,IFITM2,GBP1,GMFG,HLA-DMB,HLA-DPB1,LY96,PSMA2,ATP6V0B,TMEM258,HLA-DMA,SEC61G,SNX10,MNDA,CDK1,IL6,SSR4,AGR2,CTSK,SEC61B,PSMB1,GSTP1,HLA-DPA1,LUM,SPCS1,GZMK,CLEC12A,TYROBP,PRDX4,PSMG1,CXCR4,GAPT,DBI,FPR1,FADS2,FABP5,MAD2L1,LAMTOR5,PRDX3,S100A6,NUP205,DNASE1L3,DNAJA1,GGH,ADGRE3,DYNLL…
GO:BP	cellular respiration	GO:0045333	false	0.010648	1.97273	186	247	13	16178	NDUFB3,CDK1,NDUFB1,NDUFAB1,UQCRHL,NDUFV2,COA6,NDUFB2,COX7A2,NDUFA12,NDUFS5,CCNB1,PPARGC1A
GO:MF	receptor ligand activity	GO:0048018	false	0.0107226	1.9697	397	255	18	17314	CXCL10,CCL20,TIMP1,GCG,VIP,TNFSF13B,CXCL11,CCL24,CXCL8,CXCL5,IL6,CCL18,CCL2,HMGB2,MIF,CXCL1,CD86,BMP3
GO:CC	organelle membrane	GO:0031090	false	0.0107663	1.96793	2924	256	70	16860	FCGR1A,IFITM1,PLA2G2A,BCL2A1,IFITM3,BST2,FCER1G,FCGR3B,IFI27,IFITM2,GBP1,HLA-DMB,NDUFB3,HLA-DPB1,LY96,ATP6V0B,TMEM258,HLA-DMA,MRPL51,SEC61G,SNX10,ATP5G1,CDK1,MRPL22,SSR4,NDUFB1,MRPL13,SEC61B,NDUFAB1,HLA-DPA1,UQCRHL,SPCS1,NDUFV2,CLEC12A,TYROBP,CLEC4E,FPR1,NDUFB2,COX7A2,FADS2,FABP5,LAMTOR5,MRPS18C,NUP205,KMO,DNAJA1,ADGRE3,DYNLL1,NDUFA12,NDUFS5,TSPO,TAP1,PYCARD,BID,DPM3,MRPL40,RPS26,UNC50,KRTCAP2,HL…
GO:BP	positive regulation of lymphocyte activation	GO:0051251	false	0.0109233	1.96165	246	247	15	16178	AIF1,TNFSF13B,HLA-DMB,HLA-DPB1,HLA-DMA,IL6,HLA-DPA1,CCL2,TYROBP,CLEC7A,MIF,CD86,PYCARD,HLA-DQA2,PCK1
KEGG	Pathways of neurodegeneration - multiple diseases	KEGG:05022	false	0.0110944	1.9549	474	175	23	8484	GPX2,NDUFB3,PSMA2,ATP5G1,IL6,PSMA4,NDUFB1,NDUFAB1,PSMB1,UQCRHL,NDUFV2,PSMB4,PSMA6,PSMB5,PSMA7,PSMA3,NDUFB2,COX7A2,NDUFA12,NDUFS5,BID,RPS27A,PSMB3
REAC	Metabolism	REAC:R-HSA-1430728	false	0.0111014	1.95462	2074	202	63	10842	IDO1,PLA2G2A,GCG,PSMB9,PSMB8,GPX2,NDUFB3,KYNU,PSMA2,TDO2,PSME2,PSME1,ATP5G1,PSMA4,FABP4,NDUFB1,PSMB10,NDUFAB1,PSMB1,GSTP1,RPL35,LUM,NDUFV2,GSTO1,PSMB4,PSMA6,GNG11,NME1,PSMB5,DBI,PSMA7,PSMA3,NDUFB2,FAU,FADS2,FABP5,HPRT1,PPA1,NUP205,KMO,TRMT112,NDUFA12,HMBS,NDUFS5,TSPO,RPL26L1,RPL36AL,RPS26,RPS27A,PSMB3,PRKG2,PPARG,SULT1B1,SLC16A1,IYD,PLA2R1,PPARGC1A,AMPD1,OCRL,NT5E,B4GALNT2,SLC26A2,PCK1
KEGG	Leishmaniasis	KEGG:05140	false	0.011398	1.94317	72	175	8	8484	FCGR1A,C3,FCGR3B,HLA-DMB,HLA-DPB1,HLA-DMA,HLA-DPA1,HLA-DQA2
GO:BP	kynurenine metabolic process	GO:0070189	true	0.0116518	1.93361	9	247	4	16178	IDO1,KYNU,TDO2,KMO
GO:MF	peptide antigen binding	GO:0042605	true	0.0117017	1.93175	41	255	6	17314	HLA-DMB,HLA-DPB1,HLA-DMA,HLA-DPA1,TAP1,HLA-DQA2
GO:MF	NADH dehydrogenase (ubiquinone) activity	GO:0008137	true	0.0117017	1.93175	41	255	6	17314	NDUFB3,NDUFB1,NDUFV2,NDUFB2,NDUFA12,NDUFS5
GO:BP	aerobic respiration	GO:0009060	false	0.0119119	1.92402	160	247	12	16178	NDUFB3,CDK1,NDUFB1,NDUFAB1,UQCRHL,NDUFV2,COA6,NDUFB2,COX7A2,NDUFA12,NDUFS5,CCNB1
REAC	Metabolism of proteins	REAC:R-HSA-392499	false	0.0121121	1.91678	1946	202	60	10842	UBD,PLA2G7,TIMP1,C3,GCG,PSMB9,MMP1,PSMB8,IGFBP7,FCGR3B,PCNA,UBE2T,CD52,PSMA2,MRPL51,SEC61G,PSME2,PSME1,CDK1,MRPL22,IL6,PSMA4,SSR4,MRPL13,NAGK,SEC61B,PSMB10,PSMB1,RPL35,SPCS1,PSMB4,PSMA6,GNG11,PSMB5,PSMA7,PSMA3,FAU,PPA1,MRPS18C,NUP205,TRMT112,DYNLL1,RPL26L1,PFDN4,VBP1,RPL36AL,C4A,DPM3,MRPL40,TRAPPC4,RPS26,RPS27A,PSMB3,CHCHD1,TBCA,PPARG,CFTR,AGBL2,PPARGC1A,B4GALNT2
REAC	TCF dependent signaling in response to WNT	REAC:R-HSA-201681	false	0.0124372	1.90528	231	202	15	10842	PSMB9,PSMB8,PSMA2,PSME2,PSME1,PSMA4,PSMB10,PSMB1,PSMB4,PSMA6,PSMB5,PSMA7,PSMA3,RPS27A,PSMB3
GO:MF	signaling receptor activator activity	GO:0030546	false	0.0126428	1.89816	402	255	18	17314	CXCL10,CCL20,TIMP1,GCG,VIP,TNFSF13B,CXCL11,CCL24,CXCL8,CXCL5,IL6,CCL18,CCL2,HMGB2,MIF,CXCL1,CD86,BMP3
GO:CC	U12-type spliceosomal complex	GO:0005689	true	0.0129532	1.88762	27	256	5	16860	SNRPG,SNRPD2,LSM7,SNRPF,SF3B5
REAC	Signaling by NOTCH	REAC:R-HSA-157118	false	0.0130814	1.88335	232	202	15	10842	PSMB9,PSMB8,PSMA2,PSME2,PSME1,PSMA4,PSMB10,PSMB1,PSMB4,PSMA6,PSMB5,PSMA7,PSMA3,RPS27A,PSMB3
GO:MF	NADH dehydrogenase (quinone) activity	GO:0050136	false	0.013485	1.87015	42	255	6	17314	NDUFB3,NDUFB1,NDUFV2,NDUFB2,NDUFA12,NDUFS5
GO:BP	nucleoside phosphate metabolic process	GO:0006753	false	0.0136817	1.86386	494	247	22	16178	IDO1,NDUFB3,KYNU,TDO2,ATP5G1,NDUFB1,NDUFAB1,NDUFV2,REXO2,DUT,NDUFB2,HPRT1,KMO,NDUFA12,HINT1,NDUFS5,SULT1B1,FMO5,PPARGC1A,AMPD1,SLC4A4,NT5E
GO:CC	vesicle membrane	GO:0012506	false	0.0144902	1.83893	909	256	30	16860	FCGR1A,IFITM3,BST2,FCER1G,FCGR3B,IFITM2,GBP1,HLA-DMB,HLA-DPB1,LY96,ATP6V0B,HLA-DMA,SNX10,HLA-DPA1,CLEC12A,TYROBP,CLEC4E,FPR1,FABP5,LAMTOR5,ADGRE3,DYNLL1,TAP1,HLA-DQA2,RPS27A,ATP8A1,CFTR,ZDHHC11,IYD,SLC30A10
GO:BP	monocyte chemotaxis	GO:0002548	false	0.0146386	1.8345	67	247	8	16178	CXCL10,CCL20,AIF1,PLA2G7,CCL24,IL6,CCL18,CCL2
KEGG	Legionellosis	KEGG:05134	false	0.0146395	1.83447	56	175	7	8484	C3,CASP1,CXCL8,IL6,CLK1,CXCL1,PYCARD
GO:MF	NADH dehydrogenase activity	GO:0003954	false	0.01548	1.81023	43	255	6	17314	NDUFB3,NDUFB1,NDUFV2,NDUFB2,NDUFA12,NDUFS5
GO:MF	G protein-coupled receptor binding	GO:0001664	false	0.0155434	1.80846	263	255	14	17314	CXCL10,CCL20,C3,GCG,CXCL11,CCL24,CXCL8,CXCL5,CCL18,CCL2,FPR1,DNAJA1,CXCL1,C1QBP
GO:BP	positive regulation of immune response	GO:0050778	false	0.0157283	1.80332	615	247	25	16178	SERPING1,C3,FCER1G,GBP1,HLA-DMB,CASP1,HLA-DPB1,LY96,HLA-DMA,MNDA,IL6,NAGK,HLA-DPA1,TYROBP,CLEC4E,FPR1,RGCC,CLEC7A,CD86,C1QBP,PYCARD,C4B,C4A,HLA-DQA2,PCK1
GO:BP	ATP biosynthetic process	GO:0006754	false	0.0158475	1.80004	89	247	9	16178	NDUFB3,ATP5G1,NDUFB1,NDUFAB1,NDUFV2,NDUFB2,NDUFA12,NDUFS5,PPARGC1A
KEGG	Type I diabetes mellitus	KEGG:04940	false	0.0159208	1.79803	40	175	6	8484	HLA-DMB,HLA-DPB1,HLA-DMA,HLA-DPA1,CD86,HLA-DQA2
GO:BP	antigen processing and presentation of exogenous peptide antigen	GO:0002478	false	0.0173034	1.76187	33	247	6	16178	FCER1G,HLA-DMB,HLA-DPB1,HLA-DMA,HLA-DPA1,HLA-DQA2
KEGG	Influenza A	KEGG:05164	false	0.0174637	1.75786	167	175	12	8484	CXCL10,HLA-DMB,CASP1,HLA-DPB1,CXCL8,HLA-DMA,IL6,HLA-DPA1,CCL2,PYCARD,BID,HLA-DQA2
GO:CC	mitochondrion	GO:0005739	false	0.0181077	1.74214	1442	256	41	16860	BCL2A1,IFI27,NDUFB3,BOLA3,KYNU,PDPN,CMC1,MRPL51,ATP5G1,CDK1,MRPL22,NDUFB1,MRPL13,NDUFAB1,GSTP1,UQCRHL,NDUFV2,REXO2,HSPE1,COA6,PSMB4,DUT,NDUFB2,COX7A2,HIGD2A,PRDX3,MRPS18C,TIMM8B,KMO,NDUFA12,NDUFS5,TSPO,CCNB1,PFDN4,C1QBP,PYCARD,BID,MRPL40,RPS27A,BLOC1S2,CHCHD1
GO:CC	translocon complex	GO:0071256	true	0.0181787	1.74044	6	256	3	16860	SEC61G,SSR4,SEC61B
REAC	Deubiquitination	REAC:R-HSA-5688426	false	0.0182555	1.73861	297	202	17	10842	PSMB9,PSMB8,PSMA2,PSME2,PSME1,CDK1,PSMA4,PSMB10,PSMB1,PSMB4,PSMA6,PSMB5,PSMA7,PSMA3,RPS27A,PSMB3,CFTR
GO:BP	regulation of cell activation	GO:0050865	false	0.0185933	1.73064	466	247	21	16178	AIF1,CLC,PLA2G2A,FCER1G,TNFSF13B,HLA-DMB,PDPN,HLA-DPB1,HLA-DMA,MNDA,IL6,HLA-DPA1,CCL2,TYROBP,SAMSN1,CLEC7A,MIF,CD86,PYCARD,HLA-DQA2,PCK1
WP	SARS CoV 2 innate immunity evasion and cell specific immune response	WP:WP5039	false	0.0185938	1.73063	66	185	8	8286	CXCL10,IFITM1,CXCL11,CXCL8,CXCL5,IL6,CCL2,CXCL1
GO:BP	purine nucleoside triphosphate biosynthetic process	GO:0009145	false	0.0190305	1.72055	91	247	9	16178	NDUFB3,ATP5G1,NDUFB1,NDUFAB1,NDUFV2,NDUFB2,NDUFA12,NDUFS5,PPARGC1A
GO:BP	purine ribonucleoside triphosphate biosynthetic process	GO:0009206	false	0.0190305	1.72055	91	247	9	16178	NDUFB3,ATP5G1,NDUFB1,NDUFAB1,NDUFV2,NDUFB2,NDUFA12,NDUFS5,PPARGC1A
GO:BP	tryptophan metabolic process	GO:0006568	false	0.0191868	1.717	10	247	4	16178	IDO1,KYNU,TDO2,KMO
GO:BP	regulation of apoptotic cell clearance	GO:2000425	false	0.0191868	1.717	10	247	4	16178	C3,CCL2,C4B,C4A
GO:MF	NAD(P)H dehydrogenase (quinone) activity	GO:0003955	false	0.0201791	1.6951	45	255	6	17314	NDUFB3,NDUFB1,NDUFV2,NDUFB2,NDUFA12,NDUFS5
GO:MF	cytokine receptor binding	GO:0005126	false	0.0207553	1.68287	236	255	13	17314	CXCL10,CCL20,CXCL11,CCL24,CXCL8,CXCL5,IL6,CCL18,CCL2,MIF,CXCL1,PYCARD,BID
REAC	SRP-dependent cotranslational protein targeting to membrane	REAC:R-HSA-1799339	false	0.0218892	1.65977	113	202	10	10842	SEC61G,SSR4,SEC61B,RPL35,SPCS1,FAU,RPL26L1,RPL36AL,RPS26,RPS27A
GO:BP	mononuclear cell migration	GO:0071674	false	0.0234644	1.62959	171	247	12	16178	CXCL10,CCL20,AIF1,PLA2G7,CXCL11,CCL24,IL6,CCL18,CCL2,CXCR4,C1QBP,PYCARD
GO:BP	proton motive force-driven ATP synthesis	GO:0015986	false	0.0251567	1.59935	72	247	8	16178	NDUFB3,ATP5G1,NDUFB1,NDUFAB1,NDUFV2,NDUFB2,NDUFA12,NDUFS5
GO:CC	cytosol	GO:0005829	false	0.0259286	1.58622	5231	256	108	16860	S100A8,UBD,AIF1,IDO1,CLC,BCL2A1,CDKN3,PSMB9,S100A9,PSMB8,GPX2,RGS1,MANF,GBP1,BOLA3,CASP1,KYNU,PDPN,PSMA2,SEC61G,TDO2,PSME2,MNDA,PSME1,CDK1,PSMA4,FABP4,LSM3,NAGK,SEC61B,PSMB10,NDUFAB1,PSMB1,GSTP1,EIF4A3,RPL35,PDCD5,CARD16,GSTO1,SNRPG,PRDX4,FBXO5,PSMG1,PSMB4,PSMA6,NME1,PSMB5,PLK4,SNRPD2,ITGB1BP1,PSMA7,PSMA3,CCNB2,FAU,RGCC,LSM7,FABP5,MAD2L1,LAMTOR5,MYL6B,HPRT1,PRDX3,S100A6,SNRPF,PPA1,NUP205,KMO,NUF2…
GO:CC	protein-containing complex	GO:0032991	false	0.0263131	1.57983	5725	256	116	16860	IFITM1,PLA2G7,IFITM3,APOC1,FCER1G,CENPW,PSMB9,CKS2,PSMB8,PCNA,IFITM2,RPA3,HLA-DMB,NDUFB3,BOLA3,CASP1,HLA-DPB1,LY96,PSMA2,ATP6V0B,TMEM258,HLA-DMA,MRPL51,SEC61G,PSME2,PSME1,ATP5G1,CDK1,MRPL22,IL6,PSMA4,SSR4,NDUFB1,POLR2G,MRPL13,LSM3,SEC61B,PSMB10,NDUFAB1,PSMB1,GSTP1,HLA-DPA1,EIF4A3,RPL35,LUM,UQCRHL,SPCS1,NDUFV2,CARD16,SNRPG,GTF2H5,PSMG1,CXCR4,HMGB2,PSMB4,PSMA6,GNG11,PSMB5,PLK4,DBI,SNRPD2,PSMA7,PSMA…
GO:BP	positive regulation of leukocyte proliferation	GO:0070665	false	0.0263319	1.57952	119	247	10	16178	AIF1,BST2,TNFSF13B,HLA-DMB,HLA-DPB1,IL6,HLA-DPA1,MIF,CD86,PYCARD
GO:CC	organelle	GO:0043226	false	0.0268641	1.57083	12730	256	218	16860	S100A8,UBD,AIF1,SERPING1,FCGR1A,REG1B,MMP12,LCN2,IFITM1,PLA2G2A,BCL2A1,TIMP1,IFITM3,APOC1,C3,BST2,GCG,FCER1G,RARRES1,S100A11,CDKN3,CENPW,PSMB9,S100A9,PSMB8,SRGN,IGFBP7,FCGR3B,GPX2,IFI27,PCNA,MANF,IFITM2,TNFSF13B,MGP,GBP1,UBE2T,GMFG,CD52,RPA3,HLA-DMB,NDUFB3,BOLA3,CASP1,KYNU,PDPN,HLA-DPB1,CMC1,LY96,PSMA2,ATP6V0B,TMEM258,HLA-DMA,MRPL51,SEC61G,PBK,PSME2,SNX10,MNDA,SPINK1,PSME1,ATP5G1,CDK1,MRPL22,IL6,…
GO:CC	cytoplasmic vesicle membrane	GO:0030659	false	0.0278938	1.55449	897	256	29	16860	FCGR1A,IFITM3,BST2,FCER1G,FCGR3B,IFITM2,HLA-DMB,HLA-DPB1,LY96,ATP6V0B,HLA-DMA,SNX10,HLA-DPA1,CLEC12A,TYROBP,CLEC4E,FPR1,FABP5,LAMTOR5,ADGRE3,DYNLL1,TAP1,HLA-DQA2,RPS27A,ATP8A1,CFTR,ZDHHC11,IYD,SLC30A10
GO:BP	regulation of cysteine-type endopeptidase activity	GO:2000116	false	0.0279626	1.55342	174	247	12	16178	S100A8,PSMB9,S100A9,CASP1,PDCD5,CARD16,HSPE1,LAMTOR5,CLEC7A,PYCARD,PPARG,ACVR1C
GO:CC	U2-type precatalytic spliceosome	GO:0071005	true	0.0285122	1.54497	50	256	6	16860	LSM3,SNRPG,SNRPD2,LSM7,SNRPF,SF3B5
REAC	G2/M DNA replication checkpoint	REAC:R-HSA-69478	false	0.0286997	1.54212	5	202	3	10842	CDK1,CCNB2,CCNB1
GO:CC	intracellular membrane-bounded organelle	GO:0043231	false	0.0288559	1.53977	10872	256	193	16860	S100A8,UBD,AIF1,SERPING1,FCGR1A,MMP12,LCN2,IFITM1,PLA2G2A,BCL2A1,TIMP1,IFITM3,APOC1,C3,BST2,GCG,FCER1G,S100A11,CDKN3,CENPW,PSMB9,S100A9,PSMB8,SRGN,IGFBP7,FCGR3B,IFI27,PCNA,MANF,IFITM2,TNFSF13B,GBP1,UBE2T,GMFG,RPA3,HLA-DMB,NDUFB3,BOLA3,CASP1,KYNU,PDPN,HLA-DPB1,CMC1,LY96,PSMA2,ATP6V0B,TMEM258,HLA-DMA,MRPL51,SEC61G,PBK,PSME2,SNX10,MNDA,PSME1,ATP5G1,CDK1,MRPL22,IL6,PSMA4,SSR4,FABP4,NDUFB1,POLR2G,MRPL…
GO:CC	vacuole	GO:0005773	false	0.0293046	1.53306	721	256	25	16860	IFITM1,IFITM3,C3,BST2,SRGN,IFITM2,HLA-DMB,HLA-DPB1,ATP6V0B,HLA-DMA,MNDA,CTSK,HLA-DPA1,LUM,CXCR4,DRAM1,FPR1,FABP5,LAMTOR5,GGH,PYCARD,HLA-DQA2,BLOC1S2,ATP8A1,CFTR
GO:BP	ribonucleoside triphosphate biosynthetic process	GO:0009201	false	0.0294658	1.53068	96	247	9	16178	NDUFB3,ATP5G1,NDUFB1,NDUFAB1,NDUFV2,NDUFB2,NDUFA12,NDUFS5,PPARGC1A
GO:CC	ribosome	GO:0005840	false	0.0295614	1.52928	214	256	12	16860	MRPL51,MRPL22,MRPL13,RPL35,FAU,MRPS18C,RPL26L1,RPL36AL,MRPL40,RPS26,RPS27A,CHCHD1
GO:MF	active transmembrane transporter activity	GO:0022804	false	0.0302585	1.51915	391	255	17	17314	NDUFB3,ATP6V0B,NDUFB1,NDUFV2,NDUFB2,NDUFA12,NDUFS5,TAP1,ATP7B,SLC16A1,ATP8A1,CFTR,SLC30A10,SLC17A4,SLC4A4,SLC10A5,SLC26A2
GO:MF	long-chain fatty acid binding	GO:0036041	false	0.030315	1.51834	16	255	4	17314	S100A8,S100A9,FABP4,PPARG
GO:BP	nucleotide biosynthetic process	GO:0009165	false	0.0305654	1.51477	236	247	14	16178	IDO1,NDUFB3,KYNU,ATP5G1,NDUFB1,NDUFAB1,NDUFV2,DUT,NDUFB2,HPRT1,NDUFA12,NDUFS5,PPARGC1A,AMPD1
KEGG	Viral myocarditis	KEGG:05416	false	0.0309395	1.50949	63	175	7	8484	HLA-DMB,HLA-DPB1,HLA-DMA,HLA-DPA1,CD86,BID,HLA-DQA2
GO:CC	NLRP3 inflammasome complex	GO:0072559	true	0.0314553	1.50231	7	256	3	16860	CASP1,CARD16,PYCARD
GO:BP	purine nucleotide metabolic process	GO:0006163	false	0.0316348	1.49984	445	247	20	16178	IDO1,NDUFB3,KYNU,TDO2,ATP5G1,NDUFB1,NDUFAB1,NDUFV2,NDUFB2,HPRT1,KMO,NDUFA12,HINT1,NDUFS5,SULT1B1,FMO5,PPARGC1A,AMPD1,SLC4A4,NT5E
GO:BP	apoptotic process	GO:0006915	false	0.0319627	1.49536	1354	247	41	16178	CXCL10,S100A8,UBD,IDO1,CLC,BCL2A1,GCG,VIP,S100A9,IFI27,CASP1,PDPN,MNDA,CDK1,IL6,CTSK,GSTP1,CCL2,PDCD5,CARD16,CXCR4,NME1,RGCC,HIGD2A,MAD2L1,LAMTOR5,PRDX3,DNASE1L3,IL2RA,DNAJA1,MIF,NAA38,HINT1,C1QBP,PYCARD,BID,BLOC1S2,PPARG,ACVR1C,PLA2R1,PPARGC1A
GO:CC	ficolin-1-rich granule	GO:0101002	false	0.0325063	1.48803	184	256	11	16860	FCER1G,GMFG,PSMA2,MNDA,PSMB1,GSTP1,PRDX4,FPR1,ADGRE3,DYNLL1,MIF
GO:BP	regulation of cysteine-type endopeptidase activity involved in apoptotic process	GO:0043281	false	0.0336819	1.4726	149	247	11	16178	S100A8,S100A9,CASP1,PDCD5,CARD16,HSPE1,LAMTOR5,CLEC7A,PYCARD,PPARG,ACVR1C
GO:MF	enzyme regulator activity	GO:0030234	false	0.0337699	1.47147	1102	255	33	17314	CXCL10,SERPING1,TIMP1,APOC1,BST2,RARRES1,CKS2,PCNA,RGS1,GMFG,CASP1,PSME2,SPINK1,PSME1,CTSK,GSTP1,PDCD5,CARD16,FBXO5,ITGB1BP1,CCNB2,RGCC,LAMTOR5,PRDX3,CXCL1,CCNB1,PYCARD,BID,DPM3,SERPINF1,KRTCAP2,KALRN,OCRL
GO:BP	regulation of hydrolase activity	GO:0051336	false	0.0349054	1.45711	564	247	23	16178	S100A8,TIMP1,APOC1,PSMB9,S100A9,PSMB8,PCNA,RGS1,CCL24,CASP1,PDCD5,CARD16,HSPE1,HMGB2,ITGB1BP1,PSMA3,LAMTOR5,CLEC7A,CD86,PYCARD,PPARG,ACVR1C,PLA2R1
GO:CC	inner mitochondrial membrane protein complex	GO:0098800	false	0.0354435	1.45046	155	256	10	16860	NDUFB3,ATP5G1,NDUFB1,NDUFAB1,UQCRHL,NDUFV2,NDUFB2,COX7A2,NDUFA12,NDUFS5
GO:CC	precatalytic spliceosome	GO:0071011	false	0.0356152	1.44836	52	256	6	16860	LSM3,SNRPG,SNRPD2,LSM7,SNRPF,SF3B5
WP	Cell interactions of the pancreatic cancer microenvironment	WP:WP5284	false	0.0358278	1.44578	25	185	5	8286	CXCL10,IFITM2,CCL2,CXCR4,CD86
GO:MF	signaling receptor regulator activity	GO:0030545	false	0.0360108	1.44357	436	255	18	17314	CXCL10,CCL20,TIMP1,GCG,VIP,TNFSF13B,CXCL11,CCL24,CXCL8,CXCL5,IL6,CCL18,CCL2,HMGB2,MIF,CXCL1,CD86,BMP3
GO:BP	positive regulation of leukocyte activation	GO:0002696	false	0.0361903	1.44141	272	247	15	16178	AIF1,TNFSF13B,HLA-DMB,HLA-DPB1,HLA-DMA,IL6,HLA-DPA1,CCL2,TYROBP,CLEC7A,MIF,CD86,PYCARD,HLA-DQA2,PCK1
GO:CC	rough endoplasmic reticulum membrane	GO:0030867	false	0.0365086	1.4376	18	256	4	16860	SEC61G,SSR4,SEC61B,RPS26
WP	Immune infiltration in pancreatic cancer	WP:WP5285	false	0.0372399	1.42899	39	185	6	8286	CCL20,CXCL8,CXCL5,IL6,CCL2,CXCL1
GO:BP	nucleoside phosphate biosynthetic process	GO:1901293	false	0.0386376	1.41299	241	247	14	16178	IDO1,NDUFB3,KYNU,ATP5G1,NDUFB1,NDUFAB1,NDUFV2,DUT,NDUFB2,HPRT1,NDUFA12,NDUFS5,PPARGC1A,AMPD1
REAC	Complex I biogenesis	REAC:R-HSA-6799198	false	0.0390463	1.40842	57	202	7	10842	NDUFB3,NDUFB1,NDUFAB1,NDUFV2,NDUFB2,NDUFA12,NDUFS5
REAC	Axon guidance	REAC:R-HSA-422475	false	0.0394474	1.40398	549	202	24	10842	PSMB9,PSMB8,PSMA2,PSME2,PSME1,PSMA4,PSMB10,PSMB1,EIF4A3,RPL35,TYROBP,CXCR4,PSMB4,PSMA6,PSMB5,PSMA7,PSMA3,FAU,RPL26L1,RPL36AL,RPS26,RPS27A,PSMB3,KALRN
GO:MF	MHC protein complex binding	GO:0023023	false	0.0403838	1.39379	32	255	5	17314	HLA-DMB,HLA-DPB1,HLA-DMA,HLA-DPA1,HLA-DQA2
GO:CC	mitochondrial membrane	GO:0031966	false	0.0412628	1.38444	607	256	22	16860	BCL2A1,IFI27,NDUFB3,MRPL51,ATP5G1,MRPL22,NDUFB1,MRPL13,NDUFAB1,UQCRHL,NDUFV2,NDUFB2,COX7A2,MRPS18C,KMO,NDUFA12,NDUFS5,TSPO,BID,MRPL40,RPS27A,CHCHD1
WP	Mitochondrial complex I assembly model OXPHOS system	WP:WP4324	false	0.0419081	1.3777	56	185	7	8286	NDUFB3,NDUFB1,NDUFAB1,NDUFV2,NDUFB2,NDUFA12,NDUFS5
GO:BP	positive regulation of apoptotic process	GO:0043065	false	0.0437782	1.35874	381	247	18	16178	S100A8,UBD,IDO1,BCL2A1,S100A9,MNDA,IL6,CTSK,CCL2,PDCD5,RGCC,DNAJA1,C1QBP,PYCARD,BID,PPARG,ACVR1C,PLA2R1
GO:MF	icosatetraenoic acid binding	GO:0050543	false	0.0440741	1.35582	7	255	3	17314	S100A8,S100A9,PPARG
GO:MF	arachidonic acid binding	GO:0050544	false	0.0440741	1.35582	7	255	3	17314	S100A8,S100A9,PPARG
GO:BP	indolalkylamine metabolic process	GO:0006586	false	0.0441486	1.35508	12	247	4	16178	IDO1,KYNU,TDO2,KMO
GO:BP	nucleoside triphosphate biosynthetic process	GO:0009142	false	0.0444235	1.35239	101	247	9	16178	NDUFB3,ATP5G1,NDUFB1,NDUFAB1,NDUFV2,NDUFB2,NDUFA12,NDUFS5,PPARGC1A
GO:BP	antimicrobial humoral immune response mediated by antimicrobial peptide	GO:0061844	true	0.0455518	1.34149	78	247	8	16178	CXCL10,REG1B,S100A9,CXCL11,CXCL8,CXCL5,FAU,CXCL1
GO:BP	regulation of leukocyte activation	GO:0002694	false	0.0456991	1.34009	419	247	19	16178	AIF1,CLC,PLA2G2A,TNFSF13B,HLA-DMB,HLA-DPB1,HLA-DMA,MNDA,IL6,HLA-DPA1,CCL2,TYROBP,SAMSN1,CLEC7A,MIF,CD86,PYCARD,HLA-DQA2,PCK1
GO:BP	locomotion	GO:0040011	false	0.0459155	1.33804	1002	247	33	16178	CXCL10,S100A8,CCL20,AIF1,IFITM1,PLA2G7,TIMP1,BST2,FCER1G,S100A11,S100A9,CXCL11,CCL24,PDPN,CXCL8,CXCL5,IL6,CCL18,CCL2,FBXO5,CXCR4,HMGB2,ITGB1BP1,TMSB10,FPR1,RGCC,CLEC7A,MIF,CXCL1,C1QBP,PYCARD,PPARG,ACVR1C
GO:BP	phosphorus metabolic process	GO:0006793	true	0.0460639	1.33664	2075	247	55	16178	IDO1,FCGR1A,PLA2G2A,PLA2G7,APOC1,C3,CDKN3,GMFG,NDUFB3,KYNU,TDO2,ATP5G1,CDK1,IL6,NDUFB1,NDUFAB1,GSTP1,CCL2,NDUFV2,REXO2,PRDX4,PLK4,DBI,DUT,ITGB1BP1,SAMSN1,NDUFB2,RGCC,HPRT1,PRDX3,PPA1,KMO,DNAJA1,DYNLL1,NDUFA12,MIF,HINT1,NDUFS5,CD86,PYCARD,DPM3,PRKG2,PPARG,ACVR1C,SULT1B1,FMO5,PPARGC1A,KALRN,AMPD1,OCRL,SLC17A4,SLC4A4,NT5E,B4GALNT2,PCK1
REAC	Disease	REAC:R-HSA-1643685	false	0.0461443	1.33588	1767	202	54	10842	S100A8,SERPING1,FCGR1A,BCL2A1,C3,BST2,PSMB9,S100A9,PSMB8,RPA3,CASP1,LY96,PSMA2,PSME2,PSME1,IL6,PSMA4,POLR2G,PSMB10,PSMB1,RPL35,LUM,SNRPG,GTF2H5,CXCR4,PSMB4,PSMA6,GNG11,PSMB5,SNRPD2,PSMA7,PSMA3,FAU,HPRT1,SNRPF,NUP205,DYNLL1,CD86,RPL26L1,C1QBP,PYCARD,RPL36AL,DPM3,RPS26,POLR2K,RPS27A,PSMB3,SLC16A1,KLKB1,CFTR,ZDHHC11,SLC4A4,NT5E,SLC26A2
REAC	Tryptophan catabolism	REAC:R-HSA-71240	false	0.0468199	1.32957	14	202	4	10842	IDO1,KYNU,TDO2,KMO
GO:CC	U4/U6 x U5 tri-snRNP complex	GO:0046540	true	0.0471743	1.32629	35	256	5	16860	LSM3,SNRPG,SNRPD2,LSM7,SNRPF
GO:CC	spliceosomal tri-snRNP complex	GO:0097526	false	0.0471743	1.32629	35	256	5	16860	LSM3,SNRPG,SNRPD2,LSM7,SNRPF
GO:BP	antigen processing and presentation of exogenous antigen	GO:0019884	false	0.0472122	1.32595	39	247	6	16178	FCER1G,HLA-DMB,HLA-DPB1,HLA-DMA,HLA-DPA1,HLA-DQA2
GO:BP	purine nucleotide biosynthetic process	GO:0006164	false	0.0478727	1.31991	214	247	13	16178	IDO1,NDUFB3,KYNU,ATP5G1,NDUFB1,NDUFAB1,NDUFV2,NDUFB2,HPRT1,NDUFA12,NDUFS5,PPARGC1A,AMPD1
GO:BP	positive regulation of cysteine-type endopeptidase activity involved in apoptotic process	GO:0043280	false	0.0480827	1.31801	102	247	9	16178	S100A8,S100A9,CASP1,PDCD5,HSPE1,CLEC7A,PYCARD,PPARG,ACVR1C
KEGG	Autoimmune thyroid disease	KEGG:05320	false	0.049753	1.30318	49	175	6	8484	HLA-DMB,HLA-DPB1,HLA-DMA,HLA-DPA1,CD86,HLA-DQA2
