# Supplementary material for: Ex Vivo Modeling and Pharmacological Modulation of Tissue Immune Responses in Inflammatory Bowel Disease Using Precision‐Cut Intestinal Slices
Source: Eur J Immunol. 2025 Jul 24;55(7):e70013. doi: 10.1002/eji.70013 (PMC12288778; doi:10.1002/eji.70013)
Supplement: Supplementary file 3 — Supporting file 3: eji70013‐sup‐0003‐TableS2.xlsx [file EJI-55-e70013-s003.xlsx]

## Sheet: genelist
PROBEID	ID	SYMBOL	GENENAME	logFC	AveExpr	t	P.Value	adj.P.Val	B
				2.79926	9.44668	16.5261	9.48804e-13	2.5797e-08	18.5927
				1.49174	10.8151	14.7778	6.88976e-12	6.57006e-08	16.9051
TC0600007677.hg.1	NM_002121	HLA-DPB1	major histocompatibility complex, class II, DP beta 1	1.42421	11.2632	14.6996	7.56268e-12	6.57006e-08	16.8243
				1.48183	11.0064	14.4956	9.66576e-12	6.57006e-08	16.6107
TC0100015822.hg.1	NM_005620	S100A11	S100 calcium binding protein A11	1.86476	9.50528	13.4254	3.67913e-11	2.00064e-07	15.4321
TC0X00007149.hg.1	NM_003254	TIMP1	TIMP metallopeptidase inhibitor 1	2.01451	8.82902	12.7533	8.91242e-11	3.33065e-07	14.6386
				1.96601	10.4352	12.7172	9.35663e-11	3.33065e-07	14.5947
TC1100009657.hg.1	NM_021034	IFITM3	interferon induced transmembrane protein 3	2.01263	11.2988	12.6828	9.80001e-11	3.33065e-07	14.5528
TC0100006865.hg.1	NM_001040194	AGTRAP	angiotensin II receptor-associated protein	0.782668	7.98174	12.5089	1.24107e-10	3.74927e-07	14.3391
TC0600009381.hg.1	NM_001012507	CENPW	centromere protein W	1.75203	7.21938	12.215	1.86063e-10	5.05887e-07	13.971
TC1000007883.hg.1	NM_002727	SRGN	serglycin	1.67471	10.2831	12.0015	2.50923e-10	6.20213e-07	13.698
				1.34333	11.2561	11.9277	2.78493e-10	6.30995e-07	13.6025
TC0100010341.hg.1	NM_004106	FCER1G	Fc fragment of IgE, high affinity I, receptor for; gamma polypeptide	1.88018	8.60461	11.6133	4.36836e-10	9.13627e-07	13.1891
TC1900009970.hg.1	NM_004335	BST2	bone marrow stromal cell antigen 2	1.89438	7.34709	11.542	4.84448e-10	9.16341e-07	13.0938
TC0600011517.hg.1	NM_001242525	HLA-DPA1	major histocompatibility complex, class II, DP alpha 1	1.23721	11.491	11.5127	5.05539e-10	9.16341e-07	13.0545
TC0600007598.hg.1	NM_004847	AIF1	allograft inflammatory factor 1	2.50823	9.95467	11.3102	6.8023e-10	1.02749e-06	12.7802
TC1100007684.hg.1	NM_000062	SERPING1	serpin peptidase inhibitor, clade G (C1 inhibitor), member 1	2.442	6.82353	11.3524	6.39295e-10	1.02749e-06	12.8377
TC1000007748.hg.1	NM_001170406	CDK1	cyclin-dependent kinase 1	1.31101	7.80777	11.3245	6.66035e-10	1.02749e-06	12.7997
TC0500009281.hg.1	NM_001282382	PTTG1	pituitary tumor-transforming 1	0.966814	7.57506	11.1036	9.24755e-10	1.32332e-06	12.4955
TC1400009421.hg.1	NM_002083	GPX2	glutathione peroxidase 2	1.62504	10.2436	10.8028	1.45719e-09	1.37123e-06	12.0722
TC0100016952.hg.1	NM_001310326	UBE2T	ubiquitin conjugating enzyme E2T	1.51275	7.56724	10.8871	1.28161e-09	1.37123e-06	12.1919
TC0200016474.hg.1	NM_017567	NAGK	N-acetylglucosamine kinase	1.25713	9.83177	10.782	1.5043e-09	1.37123e-06	12.0425
TC0600011674.hg.1	NM_016059	PPIL1	peptidylprolyl isomerase (cyclophilin)-like 1	0.923841	8.93488	10.7745	1.52167e-09	1.37123e-06	12.0318
TC1200012643.hg.1	NM_001005915	ERBB3	erb-b2 receptor tyrosine kinase 3	-0.930887	11.9587	-10.7532	1.57203e-09	1.37123e-06	12.0014
TC1100010760.hg.1	NM_024783	AGBL2	ATP/GTP binding protein-like 2	-1.08952	6.81858	-10.8965	1.26346e-09	1.37123e-06	12.2052
				1.27135	11.7786	10.7361	1.61387e-09	1.37123e-06	11.9769
				1.27135	11.7786	10.7361	1.61387e-09	1.37123e-06	11.9769
				1.27135	11.7786	10.7361	1.61387e-09	1.37123e-06	11.9769
				1.27135	11.7786	10.7361	1.61387e-09	1.37123e-06	11.9769
				1.27135	11.7786	10.7361	1.61387e-09	1.37123e-06	11.9769
				1.27135	11.7786	10.7361	1.61387e-09	1.37123e-06	11.9769
				1.27135	11.7786	10.7361	1.61387e-09	1.37123e-06	11.9769
TC2000006861.hg.1	NM_001242581	RIN2	Ras and Rab interactor 2	-0.820871	11.3514	-10.4663	2.45094e-09	2.01936e-06	11.5858
				2.43257	9.6002	10.3302	3.03453e-09	2.22989e-06	11.3853
				2.43257	9.6002	10.3302	3.03453e-09	2.22989e-06	11.3853
				2.43257	9.6002	10.3302	3.03453e-09	2.22989e-06	11.3853
				2.43257	9.6002	10.3302	3.03453e-09	2.22989e-06	11.3853
HTA2-pos-PSR16021742.hg.1				0.702037	9.94497	10.2883	3.24231e-09	2.31987e-06	11.323
				2.32412	9.64841	10.1698	3.914e-09	2.72866e-06	11.1458
TC0500006737.hg.1	NM_001270660	MARCH6	membrane associated ring finger 6	-0.725974	11.8331	-10.073	4.56979e-09	3.1062e-06	10.9998
TC1000010914.hg.1	NM_021129	PPA1	pyrophosphatase (inorganic) 1	1.0957	9.92159	9.80142	7.0978e-09	4.70688e-06	10.5836
TC0100013696.hg.1	NM_001199779	PSMB2	proteasome subunit beta 2	0.597562	10.302	9.64221	9.22419e-09	5.88019e-06	10.3352
HTA2-pos-PSR01038789.hg.1				0.571691	10.8106	9.63729	9.29965e-09	5.88019e-06	10.3275
TC0900006961.hg.1	NM_001539	DNAJA1	DnaJ (Hsp40) homolog, subfamily A, member 1	1.07708	10.0352	9.50698	1.15503e-08	7.13732e-06	10.1216
TC0600013602.hg.1	NM_001142522	FBXO5	F-box protein 5	1.19094	7.09748	9.47414	1.22028e-08	7.37293e-06	10.0693
				1.1596	11.3039	9.40492	1.37065e-08	7.89941e-06	9.95877
				1.1596	11.3039	9.40492	1.37065e-08	7.89941e-06	9.95877
				0.989267	8.77805	9.39464	1.39458e-08	7.89941e-06	9.94229
TC1900009443.hg.1	NM_000064	C3	complement component 3	1.94974	9.36864	9.34602	1.5138e-08	8.39973e-06	9.86417
				0.751751	10.7844	9.27509	1.70712e-08	9.10098e-06	9.74961
				0.751751	10.7844	9.27509	1.70712e-08	9.10098e-06	9.74961
				0.760047	10.7857	9.20459	1.92487e-08	9.91653e-06	9.63508
TC1100012948.hg.1	NM_006435	IFITM2	interferon induced transmembrane protein 2	1.57651	9.7793	9.20211	1.93305e-08	9.91653e-06	9.63104
TC0900007863.hg.1	NM_001827	CKS2	CDC28 protein kinase regulatory subunit 2	1.69866	8.29749	9.17914	2.01041e-08	1.01224e-05	9.59358
TC0600006869.hg.1	NM_001008844	DSP	desmoplakin	-0.976221	11.8032	-9.15315	2.10189e-08	1.03906e-05	9.55109
TC1100012949.hg.1	NM_003641	IFITM1	interferon induced transmembrane protein 1	2.10126	10.9655	9.12157	2.21889e-08	1.04182e-05	9.49934
HTA2-pos-PSR01038788.hg.1				0.758474	10.3737	9.1213	2.21991e-08	1.04182e-05	9.4989
TC0500007665.hg.1	NM_031966	CCNB1	cyclin B1	1.04408	8.3194	9.12064	2.22244e-08	1.04182e-05	9.49781
TC0100007672.hg.1	NM_003757	EIF3I	eukaryotic translation initiation factor 3, subunit I	0.645115	10.1312	9.07861	2.38901e-08	1.10093e-05	9.42874
HTA2-pos-PSR16021744.hg.1				0.569688	9.90164	8.95228	2.97269e-08	1.34707e-05	9.21962
TC2200006641.hg.1	NM_001278639	RANBP1	RAN binding protein 1	0.926194	8.94068	8.91367	3.1793e-08	1.41708e-05	9.15527
TC1500010923.hg.1	NM_001144074	DET1	de-etiolated homolog 1 (Arabidopsis)	-0.716974	8.40149	-8.90035	3.254e-08	1.42698e-05	9.13303
TC0400011721.hg.1	NM_002358	MAD2L1	MAD2 mitotic arrest deficient-like 1 (yeast)	1.12114	7.67505	8.79863	3.88832e-08	1.67809e-05	8.96231
				0.798306	10.1944	8.7149	4.50663e-08	1.90869e-05	8.82069
TC0400012977.hg.1	NM_001009555	SH3D19	SH3 domain containing 19	-0.602914	11.4637	-8.70786	4.56305e-08	1.90869e-05	8.80874
TC1100013222.hg.1	NM_001017534	CARD16	caspase recruitment domain family, member 16	1.2176	10.3508	8.69139	4.698e-08	1.93536e-05	8.78076
				0.914747	10.7866	8.6568	4.99506e-08	2.02702e-05	8.72186
TC1500009738.hg.1	NM_001029989	KIAA0101	KIAA0101	1.80564	8.43788	8.63994	5.14695e-08	2.05029e-05	8.69308
HTA2-pos-PSR01038790.hg.1				0.63771	10.4309	8.63382	5.2032e-08	2.05029e-05	8.68263
TC1500007392.hg.1	NM_004701	CCNB2	cyclin B2	1.13682	8.30845	8.61537	5.37682e-08	2.08843e-05	8.65109
HTA2-pos-PSR01001649.hg.1				0.699277	10.5617	8.58923	5.63323e-08	2.14062e-05	8.6063
TC0200008300.hg.1	NM_022780	RMND5A	required for meiotic nuclear division 5 homolog A	-0.789981	10.3208	-8.58572	5.66864e-08	2.14062e-05	8.60028
TC1100011083.hg.1	NM_001620	AHNAK	AHNAK nucleoprotein	-0.93124	11.2858	-8.57649	5.76273e-08	2.14634e-05	8.58445
TC0100009899.hg.1	NM_001301039	C1orf54	chromosome 1 open reading frame 54	1.08537	7.36564	8.5436	6.11168e-08	2.24555e-05	8.5279
TC0800012147.hg.1	NM_003313	TSTA3	tissue specific transplantation antigen P35B	0.761715	10.3982	8.51605	6.42089e-08	2.3277e-05	8.48042
TC0100010032.hg.1	NM_002965	S100A9	S100 calcium binding protein A9	1.69862	7.52493	8.49321	6.6894e-08	2.39313e-05	8.44099
TC1200007626.hg.1	NM_014033	METTL7A	methyltransferase like 7A	-0.741338	12.476	-8.45826	7.12334e-08	2.51528e-05	8.38048
TC0600013126.hg.1	NM_001291983	PTPRK	protein tyrosine phosphatase, receptor type, K	-0.779631	11.5649	-8.41719	7.67084e-08	2.67388e-05	8.30916
				1.54767	8.05002	8.38901	8.07159e-08	2.72016e-05	8.2601
				1.54767	8.05002	8.38901	8.07159e-08	2.72016e-05	8.2601
TC1400007201.hg.1	NM_001130851	CDKN3	cyclin-dependent kinase inhibitor 3	1.80562	7.09396	8.37537	8.27348e-08	2.72016e-05	8.23629
TC0800009970.hg.1	NM_001278945	PBK	PDZ binding kinase	1.35201	6.87667	8.37334	8.30385e-08	2.72016e-05	8.23276
TC1700009500.hg.1	NM_015113	ZZEF1	zinc finger, ZZ-type with EF-hand domain 1	-0.866789	9.06053	-8.37342	8.30275e-08	2.72016e-05	8.23289
HTA2-pos-3145076_st				0.659548	11.1574	8.35013	8.66075e-08	2.8033e-05	8.1922
TC0600007377.hg.1	NM_003521	HIST1H2BM	histone cluster 1, H2bm	0.84927	9.51957	8.30616	9.38114e-08	2.93177e-05	8.11516
TC1200007647.hg.1	NM_004302	ACVR1B	activin A receptor type IB	-0.659139	10.3761	-8.31069	9.30409e-08	2.93177e-05	8.12311
TC0300011403.hg.1	NM_001033057	MAGI1	membrane associated guanylate kinase, WW and PDZ domain containing 1	-0.830484	9.17273	-8.30698	9.36716e-08	2.93177e-05	8.11659
TC1500009736.hg.1	NM_000942	PPIB	peptidylprolyl isomerase B (cyclophilin B)	0.615658	12.099	8.2831	9.78355e-08	3.02278e-05	8.07464
HTA2-pos-PSR01038793.hg.1				0.649512	9.01337	8.26455	1.01203e-07	3.07072e-05	8.042
				-0.63861	9.65551	-8.26216	1.01646e-07	3.07072e-05	8.03778
TC0600014276.hg.1	ENST00000414017	HLA-DMB	major histocompatibility complex, class II, DM beta	1.45994	10.292	8.24417	1.0504e-07	3.1384e-05	8.00608
				1.25727	8.85487	8.22873	1.08051e-07	3.16517e-05	7.97881
TC2000008279.hg.1	NM_002592	PCNA	proliferating cell nuclear antigen	1.58712	9.67356	8.22764	1.08265e-07	3.16517e-05	7.9769
TC0500011775.hg.1	NM_001300780	SEMA6A	sema domain, transmembrane domain (TM), and cytoplasmic domain, (semaphorin) 6A	-0.80458	11.0213	-8.20983	1.11855e-07	3.16793e-05	7.94541
TC0100008607.hg.1	NM_018211	RAVER2	ribonucleoprotein, PTB-binding 2	-0.905076	10.9104	-8.2111	1.11596e-07	3.16793e-05	7.94765
TC0400010242.hg.1	NM_013261	PPARGC1A	peroxisome proliferator-activated receptor gamma, coactivator 1 alpha	-1.2688	10.2071	-8.21393	1.11018e-07	3.16793e-05	7.95265
HTA2-pos-3196675_st				0.646178	10.1923	8.1907	1.15849e-07	3.24722e-05	7.91153
HTA2-pos-PSR16017882.hg.1				0.622104	9.93483	8.15374	1.23989e-07	3.43993e-05	7.84595
TC1000007925.hg.1	NM_004096	EIF4EBP2	eukaryotic translation initiation factor 4E binding protein 2	-0.62497	12.1359	-8.08215	1.41491e-07	3.88015e-05	7.71835
TC0300013058.hg.1	NM_001308155	GOLIM4	golgi integral membrane protein 4	-0.652019	11.9743	-8.07533	1.43288e-07	3.88015e-05	7.70614
TC0600008183.hg.1	NM_012120	CD2AP	CD2-associated protein	-0.743983	11.1102	-8.07214	1.44138e-07	3.88015e-05	7.70043
HTA2-pos-PSR16017881.hg.1				0.725709	9.53958	8.04036	1.52878e-07	4.0751e-05	7.6435
TC1400009697.hg.1	NM_006432	NPC2	Niemann-Pick disease, type C2	0.842146	10.1183	8.0204	1.58647e-07	4.18783e-05	7.60768
TC1400009123.hg.1	NM_006939	SOS2	SOS Ras/Rho guanine nucleotide exchange factor 2	-0.641813	9.40948	-8.0146	1.60365e-07	4.19247e-05	7.59726
HTA2-pos-PSR01001651.hg.1				0.6298	11.219	7.99348	1.66788e-07	4.31886e-05	7.55927
TC1900011759.hg.1	NM_001645	APOC1	apolipoprotein C-I	2.00025	7.506	7.91493	1.9312e-07	4.62793e-05	7.41738
TC1000010870.hg.1	hsa_circ_0000242	SRGN	Memczak2013 ANTISENSE, coding, INTERNAL, UTR3 best transcript NM_002727	1.50911	9.16646	7.94358	1.83051e-07	4.62793e-05	7.46922
				1.62023	10.2956	7.93732	1.85203e-07	4.62793e-05	7.45791
				1.5844	8.05885	7.9265	1.88985e-07	4.62793e-05	7.43834
				1.5844	8.05885	7.9265	1.88985e-07	4.62793e-05	7.43834
TC0700007098.hg.1	NM_002047	GARS	glycyl-tRNA synthetase	0.717402	9.46756	7.91966	1.91418e-07	4.62793e-05	7.42595
TC0100009273.hg.1	NM_000699	AMY2A	amylase, alpha 2A (pancreatic)	-0.653842	6.52528	-7.91277	1.93902e-07	4.62793e-05	7.41347
TC1900011926.hg.1	NM_001300951	ZNF91	zinc finger protein 91	-0.752283	10.7999	-7.94787	1.81589e-07	4.62793e-05	7.47698
HTA2-pos-2978678_st				-0.970705	10.8437	-7.91238	1.94043e-07	4.62793e-05	7.41276
TC0300007437.hg.1	NM_006010	MANF	mesencephalic astrocyte-derived neurotrophic factor	1.57997	7.92386	7.90407	1.97085e-07	4.65961e-05	7.3977
TC1100013146.hg.1	NM_001143937	PSMA1	proteasome subunit alpha 1	0.829268	8.89864	7.87572	2.07847e-07	4.87168e-05	7.34621
				-0.769503	10.9591	-7.8647	2.1219e-07	4.93096e-05	7.32618
TC0800007978.hg.1	NM_001195797	LY96	lymphocyte antigen 96	1.41267	6.05208	7.84958	2.18305e-07	5.03007e-05	7.29866
TC0700010604.hg.1	NM_019029	CPVL	carboxypeptidase, vitellogenic-like	1.27397	10.1157	7.83796	2.23128e-07	5.098e-05	7.27748
HTA2-pos-PSR16021743.hg.1				0.476555	9.72712	7.81894	2.31263e-07	5.23983e-05	7.24278
TC1400007491.hg.1	NM_001256550	MPP5	membrane protein, palmitoylated 5	-0.777464	10.3805	-7.79257	2.43052e-07	5.46145e-05	7.19458
TC0100018288.hg.1	NM_001304722	PLEKHO1	pleckstrin homology domain containing, family O member 1	0.918819	9.23317	7.77305	2.52182e-07	5.48527e-05	7.15883
HTA2-pos-PSR01001653.hg.1				0.757377	11.1648	7.77612	2.50727e-07	5.48527e-05	7.16445
TC0100015895.hg.1	NM_001272038	RAB13	RAB13, member RAS oncogene family	0.760358	10.4336	7.77487	2.51315e-07	5.48527e-05	7.16217
TC1800007620.hg.1	NM_004232	SOCS6	suppressor of cytokine signaling 6	-0.765019	9.77977	-7.78389	2.47069e-07	5.48527e-05	7.17869
HTA2-pos-PSR16017883.hg.1				0.477227	9.71879	7.74779	2.64528e-07	5.70813e-05	7.11249
TC0100015858.hg.1	NM_002964	S100A8	S100 calcium binding protein A8	2.7528	7.47395	7.73291	2.72092e-07	5.77962e-05	7.08515
TC1800008418.hg.1	NM_001242409	GAREM1	GRB2 associated regulator of MAPK1 1	-0.597932	9.15459	-7.73665	2.70168e-07	5.77962e-05	7.09203
TC1400007300.hg.1	NM_002788	PSMA3	proteasome subunit alpha 3	1.137	9.38946	7.71038	2.83972e-07	5.80521e-05	7.04369
TC1000011606.hg.1	NM_001001342	BLOC1S2	biogenesis of lysosomal organelles complex-1, subunit 2	1.00224	8.51463	7.71825	2.79761e-07	5.80521e-05	7.05818
TC1100009521.hg.1	NM_001142276	APLP2	amyloid beta (A4) precursor-like protein 2	-0.535614	12.6558	-7.72088	2.78369e-07	5.80521e-05	7.06302
TC1900008399.hg.1	NM_004491	ARHGAP35	Rho GTPase activating protein 35	-0.635071	9.71874	-7.717	2.80424e-07	5.80521e-05	7.05589
TC0300012664.hg.1	NM_001039547	GK5	glycerol kinase 5 (putative)	-0.686974	10.3759	-7.71204	2.83076e-07	5.80521e-05	7.04676
TC0100008536.hg.1	NM_176877	INADL	InaD-like (Drosophila)	-0.750974	10.2726	-7.70468	2.87061e-07	5.82454e-05	7.0332
TC0400011424.hg.1	NM_002106	H2AFZ	H2A histone family, member Z	1.55538	10.5707	7.68564	2.97642e-07	5.93191e-05	6.99808
TC2200007906.hg.1	NM_001196	BID	BH3 interacting domain death agonist	1.03579	8.57872	7.68343	2.98897e-07	5.93191e-05	6.99399
TC0600007480.hg.1	NM_001098478	HLA-F	major histocompatibility complex, class I, F	0.825326	11.6961	7.68531	2.97829e-07	5.93191e-05	6.99747
				1.54784	10.2921	7.67054	3.06319e-07	6.03515e-05	6.97019
HTA2-pos-PSR16021741.hg.1				0.673251	9.5907	7.62523	3.33963e-07	6.52527e-05	6.88632
				1.6805	10.2457	7.61833	3.38395e-07	6.52527e-05	6.87352
				1.6805	10.2457	7.61833	3.38395e-07	6.52527e-05	6.87352
TC2200007655.hg.1	NM_001001928	PPARA	peroxisome proliferator-activated receptor alpha	-0.790646	10.1926	-7.58757	3.58901e-07	6.87195e-05	6.81639
TC0100013369.hg.1	NM_001145454	STMN1	stathmin 1	0.958252	9.5941	7.57943	3.64544e-07	6.93118e-05	6.80124
TC0600011507.hg.1	NM_148919	PSMB8	proteasome subunit beta 8	1.6877	10.248	7.55642	3.80985e-07	7.17684e-05	6.7584
				1.49136	10.2868	7.55044	3.85383e-07	7.17684e-05	6.74724
				1.49136	10.2868	7.55044	3.85383e-07	7.17684e-05	6.74724
TC1100013021.hg.1	NM_004111	FEN1	flap structure-specific endonuclease 1	0.737282	8.84816	7.51814	4.10071e-07	7.56297e-05	6.68691
HTA2-pos-3196673_st				0.996593	9.53347	7.50668	4.19218e-07	7.56297e-05	6.66548
				1.45928	8.06166	7.50568	4.20026e-07	7.56297e-05	6.66361
				1.45928	8.06166	7.50568	4.20026e-07	7.56297e-05	6.66361
				1.45928	8.06166	7.50568	4.20026e-07	7.56297e-05	6.66361
TC1400009922.hg.1	NM_007039	PTPN21	protein tyrosine phosphatase, non-receptor type 21	-0.766433	9.50977	-7.49395	4.29629e-07	7.68498e-05	6.64164
TC0100009474.hg.1	NM_001142782	MAGI3	membrane associated guanylate kinase, WW and PDZ domain containing 3	-0.632921	9.56867	-7.48341	4.38452e-07	7.79155e-05	6.62188
TC0200008900.hg.1	NM_032824	TMEM87B	transmembrane protein 87B	-0.556069	10.8003	-7.45859	4.59975e-07	8.06856e-05	6.57529
TC0300013420.hg.1	NM_001007225	IGF2BP2	insulin-like growth factor 2 mRNA binding protein 2	-0.641322	10.0028	-7.45975	4.58945e-07	8.06856e-05	6.57747
HTA2-pos-PSR14014337.hg.1				0.751775	10.073	7.45204	4.65833e-07	8.11894e-05	6.56299
TC1200009881.hg.1	NM_005127	CLEC2B	C-type lectin domain family 2, member B	1.297	8.71634	7.44114	4.75756e-07	8.23907e-05	6.54249
TC0100015754.hg.1	NM_000396	CTSK	cathepsin K	1.25346	9.20689	7.42562	4.90265e-07	8.42873e-05	6.51328
				0.876746	8.15159	7.4138	5.01625e-07	8.42873e-05	6.491
				0.876746	8.15159	7.4138	5.01625e-07	8.42873e-05	6.491
				0.876746	8.15159	7.4138	5.01625e-07	8.42873e-05	6.491
HTA2-pos-PSR01050371.hg.1				1.00121	9.11546	7.4132	5.02209e-07	8.42873e-05	6.48987
TC1200009807.hg.1	NM_004054	C3AR1	complement component 3a receptor 1	0.830345	8.15344	7.38513	5.30323e-07	8.66948e-05	6.43689
TC0400007559.hg.1	NM_018475	TMEM165	transmembrane protein 165	0.683553	9.9263	7.38865	5.26705e-07	8.66948e-05	6.44355
TC1900007098.hg.1	NM_006397	RNASEH2A	ribonuclease H2, subunit A	0.604879	7.59504	7.3806	5.3501e-07	8.66948e-05	6.42833
TC1600006436.hg.1	NM_024571	SNRNP25	small nuclear ribonucleoprotein, U11/U12 25kDa subunit	0.598062	7.95328	7.37904	5.36632e-07	8.66948e-05	6.42538
TC1400007354.hg.1	NM_021003	PPM1A	protein phosphatase, Mg2+/Mn2+ dependent, 1A	-0.577693	11.4362	-7.38923	5.26112e-07	8.66948e-05	6.44464
TC0200014694.hg.1	NM_001111031	ACVR1C	activin A receptor type IC	-1.02634	8.63399	-7.37699	5.38779e-07	8.66948e-05	6.4215
				1.57026	10.2986	7.3769	5.38873e-07	8.66948e-05	6.42133
TC1500010184.hg.1	NM_001114735	BCL2A1	BCL2-related protein A1	2.05708	7.77054	7.35757	5.59508e-07	8.9438e-05	6.38477
TC1200009416.hg.1	NM_001300796	RAN	RAN, member RAS oncogene family	0.994125	10.8013	7.35483	5.62503e-07	8.9438e-05	6.37957
TC1600009580.hg.1	NM_022166	XYLT1	xylosyltransferase I	-0.562638	9.59556	-7.34888	5.69062e-07	8.99549e-05	6.36829
TC1500007979.hg.1	NM_001102667	PSMA4	proteasome subunit alpha 4	1.29391	9.93468	7.34248	5.76196e-07	9.05354e-05	6.35617
TC0600014109.hg.1	NR_037173	PSMB8-AS1	PSMB8 antisense RNA 1 (head to head)	0.829616	8.17026	7.33107	5.89156e-07	9.05354e-05	6.33452
				0.926815	8.90203	7.33087	5.89384e-07	9.05354e-05	6.33415
				0.926815	8.90203	7.33087	5.89384e-07	9.05354e-05	6.33415
				0.926815	8.90203	7.33087	5.89384e-07	9.05354e-05	6.33415
				1.31322	9.98503	7.31574	6.0704e-07	9.22972e-05	6.30542
TC1800006448.hg.1	NM_001071	TYMS	thymidylate synthetase	0.776881	9.37443	7.31523	6.07643e-07	9.22972e-05	6.30445
TC1700008575.hg.1	NM_001199163	PSMC5	proteasome 26S subunit, ATPase 5	0.526697	9.86564	7.28546	6.44028e-07	9.72804e-05	6.24784
TC1600007191.hg.1	NM_013302	EEF2K	eukaryotic elongation factor 2 kinase	-0.56564	8.71005	-7.27379	6.58904e-07	9.89776e-05	6.22561
TC0300013447.hg.1	NM_002916	RFC4	replication factor C subunit 4	0.730741	8.67962	7.27003	6.63777e-07	9.91617e-05	6.21843
TC0300013911.hg.1	NM_016306	DNAJB11	DnaJ (Hsp40) homolog, subfamily B, member 11	0.709272	10.1506	7.26284	6.73185e-07	0.000100018	6.20473
TC1500009728.hg.1	NM_014326	DAPK2	death-associated protein kinase 2	-0.736773	9.01562	-7.25794	6.79684e-07	0.000100434	6.19537
TC0500007826.hg.1	NM_001285460	IQGAP2	IQ motif containing GTPase activating protein 2	-0.788219	10.8822	-7.22578	7.23933e-07	0.000106395	6.13395
HTA2-pos-PSR01001650.hg.1				0.700621	10.7995	7.21893	7.3375e-07	0.000107258	6.12083
				1.63551	10.2522	7.20071	7.60501e-07	0.000110574	6.08595
HTA2-pos-2978680_st				-1.17144	9.55352	-7.19673	7.66489e-07	0.000110851	6.07831
TC1500009181.hg.1	NM_213600	PLA2G4F	phospholipase A2, group IVF	-0.675824	7.85355	-7.18055	7.91293e-07	0.000112747	6.04728
TC0100008139.hg.1	NM_015112	MAST2	microtubule associated serine/threonine kinase 2	-0.720771	9.57464	-7.18007	7.92034e-07	0.000112747	6.04637
TC0200010536.hg.1	NM_001302769	PARD3B	par-3 family cell polarity regulator beta	-0.740737	8.01475	-7.18253	7.8822e-07	0.000112747	6.05107
TC0100006729.hg.1	NM_001123377	PARK7	parkinson protein 7	0.728996	10.9022	7.16989	8.08085e-07	0.00011397	6.02682
HTA2-pos-PSR02018288.hg.1				-0.802748	9.94266	-7.16931	8.09011e-07	0.00011397	6.0257
HTA2-pos-PSR01050374.hg.1				0.691713	9.24731	7.15118	8.38477e-07	0.000117512	5.99084
TC0100008803.hg.1	NM_001270384	FAM73A	family with sequence similarity 73, member A	-0.756513	9.19812	-7.14069	8.56024e-07	0.000118809	5.97066
				0.973757	9.16952	7.14042	8.56474e-07	0.000118809	5.97014
TC1700012341.hg.1	NM_001212	C1QBP	complement component 1, q subcomponent binding protein	1.04209	10.1481	7.1231	8.86312e-07	0.000122102	5.93677
TC1700012078.hg.1	NM_005782	ALYREF	Aly/REF export factor	0.660323	10.2449	7.12146	8.89191e-07	0.000122102	5.9336
TSUnmapped00000409.hg.1	ENST00000628275	DGKD	diacylglycerol kinase, delta 130kDa	-0.437586	8.70507	-7.09877	9.30038e-07	0.000127017	5.88982
TC0500007676.hg.1	NM_001038603	MARVELD2	MARVEL domain containing 2	-0.589523	9.68876	-7.09541	9.36253e-07	0.000127017	5.88333
TC0900011160.hg.1	NM_018424	EPB41L4B	erythrocyte membrane protein band 4.1 like 4B	-0.941389	12.1513	-7.09393	9.39001e-07	0.000127017	5.88047
				0.860013	8.34182	7.08355	9.58514e-07	0.000129015	5.86042
TC0600014277.hg.1	NM_006120	HLA-DMA	major histocompatibility complex, class II, DM alpha	1.38397	10.5727	7.08067	9.64019e-07	0.000129117	5.85483
TC0800010945.hg.1	NM_001010893	SLC10A5	solute carrier family 10, member 5	-1.34079	8.63799	-7.07343	9.77962e-07	0.000130342	5.84083
TC1100012794.hg.1	NM_001142685	ARHGAP32	Rho GTPase activating protein 32	-0.713931	10.0932	-7.06308	9.98251e-07	0.000132397	5.82081
TC1200012844.hg.1	ENST00000471641	ARPC3	actin related protein 2/3 complex subunit 3	0.780613	10.3648	7.05073	1.02305e-06	0.000134375	5.79688
TC0100008057.hg.1	NM_001255	CDC20	cell division cycle 20	0.764324	8.01957	7.05088	1.02275e-06	0.000134375	5.79716
TC0400012432.hg.1	NM_001130688	HMGB2	high mobility group box 2	1.16576	10.0254	7.04615	1.0324e-06	0.000134952	5.788
TC0300010722.hg.1	NM_001134369	LRRFIP2	leucine rich repeat (in FLII) interacting protein 2	-0.546533	10.7013	-7.01159	1.10593e-06	0.000143871	5.7209
HTA2-pos-2978682_st				-0.920054	11.1404	-7.00142	1.12859e-06	0.00014612	5.70111
TC0600014110.hg.1	NM_002800	PSMB9	proteasome subunit beta 9	1.73071	10.4413	6.98844	1.1582e-06	0.000148288	5.67585
HTA2-pos-PSR01050372.hg.1				0.764936	8.7446	6.98746	1.16044e-06	0.000148288	5.67396
HTA2-pos-3145074_st				0.885239	9.87224	6.98692	1.1617e-06	0.000148288	5.6729
TC0600007544.hg.1	NM_001293214	TUBB	tubulin, beta class I	0.608811	10.9719	6.97262	1.19537e-06	0.000149571	5.64503
TC0400011949.hg.1	NM_018717	MAML3	mastermind-like transcriptional coactivator 3	-0.513538	8.3968	-6.96922	1.20352e-06	0.000149571	5.63839
TC0200016687.hg.1	NM_144579	SFXN5	sideroflexin 5	-0.525758	9.5312	-6.96513	1.21339e-06	0.000149571	5.63042
TC0100009097.hg.1	NM_001122674	ABCD3	ATP binding cassette subfamily D member 3	-0.598511	11.7581	-6.95884	1.22874e-06	0.000149571	5.61816
TC0300008336.hg.1	NM_001171747	C3orf52	chromosome 3 open reading frame 52	-0.706569	8.69003	-6.96095	1.22359e-06	0.000149571	5.62226
				1.47251	11.0535	6.95519	1.23776e-06	0.000149571	5.61102
				1.47251	11.0535	6.95519	1.23776e-06	0.000149571	5.61102
				1.47251	11.0535	6.95519	1.23776e-06	0.000149571	5.61102
				1.47251	11.0535	6.95519	1.23776e-06	0.000149571	5.61102
				1.47251	11.0535	6.95519	1.23776e-06	0.000149571	5.61102
				1.47251	11.0535	6.95519	1.23776e-06	0.000149571	5.61102
				1.47251	11.0535	6.95519	1.23776e-06	0.000149571	5.61102
TC0200016623.hg.1	ENST00000436566	KIDINS220	kinase D-interacting substrate 220kDa	-0.534008	6.78585	-6.94996	1.25077e-06	0.000150475	5.60081
				-0.784292	10.6348	-6.94734	1.25736e-06	0.000150601	5.59569
TC0500013399.hg.1	NM_024594	PANK3	pantothenate kinase 3	-0.845319	11.4693	-6.94296	1.26841e-06	0.000151258	5.58715
TC1300010000.hg.1	NM_001145645	TNFSF13B	tumor necrosis factor (ligand) superfamily, member 13b	1.57002	8.35605	6.91739	1.33509e-06	0.000157377	5.53714
TC0700011561.hg.1	NM_002991	CCL24	chemokine (C-C motif) ligand 24	1.44711	10.151	6.92057	1.32662e-06	0.000157377	5.54336
TC1400010721.hg.1	NM_002818	PSME2	proteasome activator subunit 2	1.35149	9.45716	6.91665	1.33709e-06	0.000157377	5.53569
TC0400010785.hg.1	NM_001253835	IGFBP7	insulin like growth factor binding protein 7	1.65493	10.71	6.88384	1.42812e-06	0.000167315	5.47138
TC0100018388.hg.1	NM_001110781	SLC35E2B	solute carrier family 35, member E2B	-0.591831	9.96478	-6.88186	1.43383e-06	0.000167315	5.46749
TC0500013231.hg.1	NM_178019	CATSPER3	cation channel, sperm associated 3	-0.917157	7.56274	-6.87352	1.45807e-06	0.000169417	5.45112
TC0500009097.hg.1	NM_001109974	SYNPO	synaptopodin	-0.600718	9.88206	-6.85979	1.49892e-06	0.000173422	5.42414
TC0100010112.hg.1	NM_001122837	SLC50A1	solute carrier family 50 (sugar efflux transporter), member 1	0.878444	8.75092	6.85093	1.52591e-06	0.000175797	5.40671
TC1800007523.hg.1	NM_194449	PHLPP1	PH domain and leucine rich repeat protein phosphatase 1	-0.67801	9.7384	-6.83376	1.57965e-06	0.000181219	5.37292
TC1600010864.hg.1	NM_030581	WDR59	WD repeat domain 59	-0.488402	9.29675	-6.82382	1.61166e-06	0.000184115	5.35332
TSUnmapped00000597.hg.1	ENST00000630857	PSMC4	proteasome 26S subunit, ATPase 4 [Source:HGNC Symbol;Acc:HGNC:9551]	0.649538	9.48676	6.81134	1.65277e-06	0.000188022	5.32872
TC0600011714.hg.1	NM_001099272	BTBD9	BTB (POZ) domain containing 9	-0.79439	10.1271	-6.8055	1.67239e-06	0.000189461	5.31719
TC1800008116.hg.1	NM_006796	AFG3L2	AFG3-like AAA ATPase 2	-0.520294	11.0428	-6.79755	1.69946e-06	0.000191729	5.30151
TC0300014041.hg.1	NM_003707	RUVBL1	RuvB-like AAA ATPase 1	0.688202	7.76007	6.7827	1.7513e-06	0.000196246	5.27216
				1.66177	10.5784	6.78196	1.75394e-06	0.000196246	5.27068
TC0900008474.hg.1	NM_001012994	SNX30	sorting nexin family member 30	-0.875441	9.06127	-6.77395	1.78259e-06	0.000198635	5.25485
TC0500007681.hg.1	NM_001205254	OCLN	occludin	-0.685669	11.2521	-6.77162	1.79103e-06	0.00019876	5.25024
TC0300009673.hg.1	NM_017644	KLHL24	kelch-like family member 24	-0.556216	9.95647	-6.7655	1.81335e-06	0.00020042	5.23814
				0.780182	8.14892	6.75882	1.83808e-06	0.000200705	5.22491
				0.780182	8.14892	6.75882	1.83808e-06	0.000200705	5.22491
				0.780182	8.14892	6.75882	1.83808e-06	0.000200705	5.22491
TC1500010941.hg.1	ENST00000378904	LYSMD4	LysM, putative peptidoglycan-binding, domain containing 4	-0.593487	6.71955	-6.74733	1.88141e-06	0.000204615	5.20214
TC0100018390.hg.1	NM_001199787	SLC35E2	solute carrier family 35, member E2	-0.571292	10.2437	-6.74275	1.89897e-06	0.000205701	5.19306
HTA2-pos-PSR01050378.hg.1				0.714351	9.82741	6.73572	1.92624e-06	0.000207828	5.17913
				0.66259	10.7642	6.72921	1.95189e-06	0.000209762	5.1662
TC0600007628.hg.1	ENST00000425700	C4B	complement component 4B (Chido blood group)	1.03581	8.92278	6.72211	1.98024e-06	0.00021114	5.15211
TC0600014108.hg.1	NM_001252204	C4A	complement component 4A (Rodgers blood group)	1.03581	8.92278	6.72211	1.98024e-06	0.00021114	5.15211
TC1200010024.hg.1	NM_001175	ARHGDIB	Rho GDP dissociation inhibitor (GDI) beta	0.887585	8.96222	6.70614	2.04556e-06	0.000217253	5.12039
TC0100011400.hg.1	NM_001018053	PFKFB2	6-phosphofructo-2-kinase/fructose-2,6-biphosphatase 2	-0.620904	8.83742	-6.68834	2.12103e-06	0.000223788	5.08498
				1.14362	9.16659	6.68776	2.12356e-06	0.000223788	5.08382
TC0300013812.hg.1	NM_001042646	TRAK1	trafficking protein, kinesin binding 1	-0.981451	9.87217	-6.68509	2.13513e-06	0.000224139	5.0785
TC1000009810.hg.1	NM_014142	NUDT5	nudix hydrolase 5	0.632998	8.6322	6.68198	2.14869e-06	0.000224695	5.07232
TC1100009450.hg.1	NM_014026	DCPS	decapping enzyme, scavenger	0.564495	8.20248	6.67744	2.16866e-06	0.000225915	5.06327
TC0100009215.hg.1	NM_003672	CDC14A	cell division cycle 14A	-0.950722	10.7092	-6.66616	2.21913e-06	0.000230289	5.04079
TC1100013221.hg.1	NM_001223	CASP1	caspase 1	1.44184	10.0351	6.65787	2.25698e-06	0.000233033	5.02425
TC0100009032.hg.1	NM_183242	BTBD8	BTB (POZ) domain containing 8	-0.628506	7.8741	-6.6552	2.26927e-06	0.000233033	5.01894
				1.62604	10.5847	6.65109	2.28842e-06	0.000233033	5.01073
				1.62604	10.5847	6.65109	2.28842e-06	0.000233033	5.01073
				1.62604	10.5847	6.65109	2.28842e-06	0.000233033	5.01073
HTA2-pos-3447828_st				0.760681	8.98287	6.64786	2.30353e-06	0.000233697	5.00429
TC0300013874.hg.1	NM_021203	SRPRB	signal recognition particle receptor, B subunit	0.575406	9.57042	6.64439	2.31991e-06	0.000234483	4.99736
TC1200011327.hg.1	NM_001300965	CSRP2	cysteine and glycine-rich protein 2	1.04506	7.93842	6.64249	2.32893e-06	0.000234524	4.99357
				-0.634911	6.82535	-6.6124	2.47671e-06	0.000248484	4.93342
TC0900010439.hg.1	NM_001177310	TRPM6	transient receptor potential cation channel, subfamily M, member 6	-1.37519	9.45705	-6.59929	2.5441e-06	0.000254308	4.90716
HTA2-pos-PSR03025024.hg.1				0.460678	12.041	6.59437	2.56987e-06	0.000255616	4.89731
TC1000011596.hg.1	NM_015221	DNMBP	dynamin binding protein	-0.784275	10.7814	-6.59321	2.576e-06	0.000255616	4.89498
HTA2-pos-PSR01038794.hg.1				0.526877	9.063	6.58508	2.61924e-06	0.000258962	4.8787
TC1900010597.hg.1	NM_001039671	YIF1B	Yip1 interacting factor homolog B (S. cerevisiae)	0.696181	8.22999	6.57929	2.65058e-06	0.000261111	4.86707
TC2200007780.hg.1	NM_001135101	CRELD2	cysteine rich with EGF-like domains 2	0.682876	8.46878	6.57211	2.68987e-06	0.000263788	4.85267
TC0600010017.hg.1	NM_020823	TMEM181	transmembrane protein 181	-0.584461	11.0265	-6.57079	2.69716e-06	0.000263788	4.85002
TC1500010744.hg.1	NM_001018090	GCOM1	GRINL1A complex locus 1	-1.11501	9.70295	-6.56021	2.75639e-06	0.000268614	4.82878
TC1300007491.hg.1	NM_001286818	KLF5	Kruppel-like factor 5 (intestinal)	-0.544885	12.3892	-6.55521	2.78484e-06	0.000270418	4.81873
TC1500007163.hg.1	NM_001025248	DUT	deoxyuridine triphosphatase	1.15339	9.18235	6.54382	2.85078e-06	0.000275836	4.79584
TC0900012256.hg.1	NM_001077181	CDC14B	cell division cycle 14B	-0.667002	8.17285	-6.54014	2.87242e-06	0.000276944	4.78845
TC0100015196.hg.1	NM_001199772	PSMA5	proteasome subunit alpha 5	0.949542	10.1734	6.52857	2.9416e-06	0.000281516	4.76516
TC0X00010357.hg.1	NM_000169	GLA	galactosidase, alpha	0.721927	7.77555	6.52704	2.9509e-06	0.000281516	4.76208
TC1900011597.hg.1	NM_025027	ZNF606	zinc finger protein 606	-0.477888	8.74396	-6.5288	2.94024e-06	0.000281516	4.76562
				1.36318	8.5904	6.52054	2.99061e-06	0.000284307	4.749
TC0200009189.hg.1	NM_001256584	GYPC	glycophorin C (Gerbich blood group)	0.743383	8.41029	6.51627	3.01705e-06	0.000284829	4.74039
TC0300011273.hg.1	NM_001660	ARF4	ADP-ribosylation factor 4	0.690654	11.6132	6.51675	3.01406e-06	0.000284829	4.74136
TC0700010355.hg.1	NM_006408	AGR2	anterior gradient 2, protein disulphide isomerase family member	1.26034	11.3517	6.50041	3.11727e-06	0.000293271	4.70842
TC1700008376.hg.1	NM_001242902	AKAP1	A kinase (PRKA) anchor protein 1	-0.475071	10.4549	-6.48847	3.19501e-06	0.000297758	4.68432
TC1700010582.hg.1	NM_001291726	PGAP3	post-GPI attachment to proteins 3	-0.555986	8.4955	-6.48876	3.19303e-06	0.000297758	4.68492
TC0600010235.hg.1	NM_001040000	MLLT4	myeloid/lymphoid or mixed-lineage leukemia; translocated to, 4	-0.654034	10.929	-6.48804	3.19782e-06	0.000297758	4.68346
TC1900009684.hg.1	NM_001111034	ACP5	acid phosphatase 5, tartrate resistant	0.542109	8.77104	6.48168	3.24004e-06	0.00030066	4.67062
TC0600013727.hg.1	NM_001111077	EZR	ezrin	-0.559643	13.2629	-6.46892	3.32656e-06	0.000307639	4.64483
TC0200010511.hg.1	NM_001114132	NBEAL1	neurobeachin like 1	-0.91836	9.23088	-6.46207	3.37394e-06	0.000310963	4.63099
TC0800007460.hg.1	NM_152419	HGSNAT	heparan-alpha-glucosaminide N-acetyltransferase	-0.535975	10.9209	-6.4554	3.4208e-06	0.000314217	4.6175
TC0900011501.hg.1	NM_001278546	NR6A1	nuclear receptor subfamily 6, group A, member 1	-0.657165	8.47442	-6.45282	3.43907e-06	0.000314832	4.61228
TC0300012770.hg.1	NM_001184723	TM4SF18	transmembrane 4 L six family member 18	0.640086	6.81796	6.44664	3.48334e-06	0.000317694	4.59977
TC0600012123.hg.1	NM_001144769	DST	dystonin	-0.754562	11.8967	-6.44198	3.51708e-06	0.000317694	4.59033
				-1.13056	6.66104	-6.4421	3.51618e-06	0.000317694	4.59058
TC0800007057.hg.1	NM_024940	DOCK5	dedicator of cytokinesis 5	-0.819868	11.3679	-6.44226	3.51505e-06	0.000317694	4.5909
TC0600006836.hg.1	NM_004271	LY86	lymphocyte antigen 86	1.44841	7.37485	6.43359	3.57867e-06	0.000321123	4.57334
TC0200009829.hg.1	NM_012198	GCA	grancalcin, EF-hand calcium binding protein	0.734624	8.42574	6.43377	3.57736e-06	0.000321123	4.5737
TC1700009612.hg.1	NM_006344	CLEC10A	C-type lectin domain family 10, member A	0.70324	8.26647	6.42032	3.67843e-06	0.00032716	4.54643
TC0700012461.hg.1	NM_003941	WASL	Wiskott-Aldrich syndrome-like	-0.67025	11.2248	-6.41984	3.68204e-06	0.00032716	4.54547
TC1200010009.hg.1	NM_004963	GUCY2C	guanylate cyclase 2C	-0.804777	11.1139	-6.42278	3.65966e-06	0.00032716	4.55144
TC0200012072.hg.1	NM_002437	MPV17	MpV17 mitochondrial inner membrane protein	0.530176	9.76985	6.41103	3.74993e-06	0.000332107	4.52759
				0.655245	11.542	6.39851	3.84852e-06	0.000339732	4.50219
TC0900008742.hg.1	NM_030978	ARPC5L	actin related protein 2/3 complex subunit 5-like	0.756859	8.476	6.39414	3.88358e-06	0.000341717	4.49331
TC1700006524.hg.1	NM_002615	SERPINF1	serpin peptidase inhibitor, clade F (alpha-2 antiplasmin, pigment epithelium derived factor), member 1	1.01862	9.86479	6.38582	3.95125e-06	0.000345436	4.4764
TC1700009679.hg.1	NM_001256834	AURKB	aurora kinase B	0.660713	8.98736	6.3865	3.94572e-06	0.000345436	4.47777
TC0100007463.hg.1	NM_005517	HMGN2	high mobility group nucleosomal binding domain 2	0.646724	11.2439	6.38042	3.99584e-06	0.000348214	4.46541
TC0300008550.hg.1	NM_005213	CSTA	cystatin A (stefin A)	0.865298	6.62627	6.3751	4.04026e-06	0.000350277	4.45459
TC1200009967.hg.1	NM_030640	DUSP16	dual specificity phosphatase 16	-0.707051	9.69049	-6.3745	4.04528e-06	0.000350277	4.45338
TC0800007738.hg.1	NM_001007067	SDCBP	syndecan binding protein	0.730566	11.4093	6.37	4.08331e-06	0.000352448	4.44421
TC0200010927.hg.1	NM_022915	MRPL44	mitochondrial ribosomal protein L44	0.747106	9.11227	6.36612	4.11639e-06	0.000354179	4.43632
TC1400010649.hg.1	NM_003384	VRK1	vaccinia related kinase 1	0.927726	7.68209	6.35804	4.18612e-06	0.000357099	4.41987
				1.59455	10.4626	6.3563	4.20133e-06	0.000357099	4.41632
				1.59455	10.4626	6.3563	4.20133e-06	0.000357099	4.41632
TC1200012723.hg.1	NM_001204298	ZNF664	zinc finger protein 664	-0.768002	10.5599	-6.35462	4.216e-06	0.000357099	4.41291
TC0600012952.hg.1	NM_002031	FRK	fyn-related Src family tyrosine kinase	-0.869091	10.7183	-6.35525	4.21052e-06	0.000357099	4.41418
TC1100007210.hg.1	NM_001307929	EIF3M	eukaryotic translation initiation factor 3, subunit M	0.75705	10.1138	6.34538	4.29783e-06	0.0003629	4.39409
				1.54498	10.9272	6.33283	4.41164e-06	0.000369033	4.36849
				1.54498	10.9272	6.33283	4.41164e-06	0.000369033	4.36849
TC0100016139.hg.1	NM_001256030	CD48	CD48 molecule	1.08517	9.12975	6.33001	4.43765e-06	0.000369033	4.36274
TC0200008261.hg.1	NM_006634	VAMP5	vesicle associated membrane protein 5	0.854206	8.72795	6.3312	4.42669e-06	0.000369033	4.36516
HTA2-neg-47419811_st				-1.1464	4.39446	-6.32994	4.43833e-06	0.000369033	4.36259
				-0.426566	7.15055	-6.30684	4.65737e-06	0.000386065	4.31542
TC0700012684.hg.1	NM_001628	AKR1B1	aldo-keto reductase family 1, member B1 (aldose reductase)	0.69267	8.81764	6.30353	4.68968e-06	0.00038702	4.30865
TC1100010495.hg.1	NM_001142315	LMO2	LIM domain only 2 (rhombotin-like 1)	0.623825	8.41005	6.30274	4.69737e-06	0.00038702	4.30704
TC0100009394.hg.1	NM_000560	CD53	CD53 molecule	0.945715	10.3749	6.29509	4.77298e-06	0.000390881	4.29141
TC1300008424.hg.1	NM_182488	USP12	ubiquitin specific peptidase 12	-0.630094	10.2745	-6.29531	4.77087e-06	0.000390881	4.29184
				-0.65316	10.9853	-6.28847	4.83944e-06	0.000395133	4.27787
TC1200012199.hg.1	NM_001270485	CAMKK2	calcium/calmodulin-dependent protein kinase kinase 2, beta	-0.483484	9.79652	-6.28651	4.85935e-06	0.000395572	4.27384
TC0200010837.hg.1	NM_001042410	ANKZF1	ankyrin repeat and zinc finger domain containing 1	-0.4708	9.40105	-6.28106	4.91499e-06	0.000398906	4.26269
TC0600011508.hg.1	NM_001292022	TAP1	transporter 1, ATP-binding cassette, sub-family B (MDR/TAP)	1.04803	9.53225	6.26758	5.05554e-06	0.000407413	4.23508
				-0.937355	7.72532	-6.26511	5.08173e-06	0.000407413	4.23002
TC0800010926.hg.1	NM_018440	PAG1	phosphoprotein membrane anchor with glycosphingolipid microdomains 1	-0.677103	10.1536	-6.26389	5.09473e-06	0.000407413	4.22752
TC1900007988.hg.1	NM_015073	SIPA1L3	signal-induced proliferation-associated 1 like 3	-0.770897	10.5897	-6.26488	5.08418e-06	0.000407413	4.22955
TC0300009974.hg.1	NM_001282506	MUC20	mucin 20, cell surface associated	-0.937355	7.72532	-6.26511	5.08173e-06	0.000407413	4.23002
HTA2-pos-3213019_st				0.90911	9.07158	6.25526	5.18758e-06	0.000413622	4.20983
HTA2-pos-3213025_st				0.537908	11.3485	6.25204	5.22263e-06	0.000415199	4.20323
TC0200009813.hg.1	NM_005805	PSMD14	proteasome 26S subunit, non-ATPase 14	0.98973	9.36346	6.24925	5.2532e-06	0.000416412	4.19752
TC0100013723.hg.1	NM_031280	MRPS15	mitochondrial ribosomal protein S15	0.808353	8.82595	6.24115	5.34312e-06	0.000422206	4.18089
TC0100013071.hg.1	NM_001135247	MFAP2	microfibrillar associated protein 2	0.575202	6.44473	6.23988	5.35735e-06	0.000422206	4.17829
HTA2-pos-PSR05013772.hg.1				0.612906	11.9719	6.23561	5.40553e-06	0.000424772	4.16952
TC1200012843.hg.1	ENST00000467622	ARPC3	actin related protein 2/3 complex subunit 3	0.956156	10.6656	6.2327	5.43862e-06	0.00042614	4.16354
TC0800011129.hg.1	NM_001144663	CDH17	cadherin 17, LI cadherin (liver-intestine)	-0.651329	12.4823	-6.22649	5.50985e-06	0.000429788	4.15079
				0.565957	10.9784	6.22589	5.5168e-06	0.000429788	4.14956
TC2000009915.hg.1	NM_001199534	C20orf24	chromosome 20 open reading frame 24	1.28146	10.2815	6.22388	5.54019e-06	0.000430378	4.14541
TC1700012190.hg.1	NM_001204510	EIF4A1	eukaryotic translation initiation factor 4A1	0.614926	11.4376	6.21709	5.61967e-06	0.000435309	4.13146
				0.867379	8.97024	6.20184	5.8025e-06	0.000446924	4.1001
				0.867379	8.97024	6.20184	5.8025e-06	0.000446924	4.1001
TC0100008402.hg.1	NM_001039464	MROH7	maestro heat-like repeat family member 7	-0.662062	8.20091	-6.19487	5.88808e-06	0.000452234	4.08576
TC1700010690.hg.1	NM_052935	NT5C3B	5-nucleotidase, cytosolic IIIB	0.846902	9.06154	6.19352	5.90476e-06	0.000452238	4.08298
TC0X00011300.hg.1	NM_001010888	ZC3H12B	zinc finger CCCH-type containing 12B	-0.626834	6.70758	-6.18842	5.96845e-06	0.000455832	4.07248
TC1400009128.hg.1	NM_001282236	CDKL1	cyclin-dependent kinase-like 1 (CDC2-related kinase)	-0.928676	9.01187	-6.18315	6.03488e-06	0.000459614	4.06163
TC0700013400.hg.1	NM_021167	GATAD1	GATA zinc finger domain containing 1	-0.495817	9.82321	-6.17662	6.11833e-06	0.000464669	4.04818
TC0700013401.hg.1	ENST00000441539.1	AC007566.10	---	-0.680843	6.82387	-6.17516	6.13724e-06	0.000464806	4.04515
TC1900010503.hg.1	NM_001173514	TYROBP	TYRO protein tyrosine kinase binding protein	1.20527	10.4472	6.16776	6.23353e-06	0.000470787	4.0299
TC0700013550.hg.1	NM_001077664	URGCP	upregulator of cell proliferation	-0.468358	9.68214	-6.15936	6.34478e-06	0.000477862	4.01257
TC0300007572.hg.1	NM_012096	APPL1	adaptor protein, phosphotyrosine interaction, PH domain and leucine zipper containing 1	-0.617606	9.72701	-6.15708	6.37525e-06	0.000478831	4.00788
				0.910758	8.97124	6.1557	6.39389e-06	0.000478908	4.00501
TC1600011058.hg.1	NM_020947	TLDC1	TBC/LysM-associated domain containing 1	-0.458573	9.0468	-6.14582	6.52831e-06	0.000487633	3.98463
TC1500010160.hg.1	NM_004390	CTSH	cathepsin H	0.945974	9.31243	6.14069	6.59926e-06	0.000490238	3.97404
TC1700009275.hg.1	NM_022158	FN3K	fructosamine 3 kinase	-0.63901	9.68693	-6.14136	6.59e-06	0.000490238	3.97541
TC0800010138.hg.1	NM_001002814	RAB11FIP1	RAB11 family interacting protein 1 (class I)	-0.688389	10.8281	-6.13503	6.67861e-06	0.000490769	3.96233
TC0100008996.hg.1	NM_182975	ZNF326	zinc finger protein 326	-0.692988	10.3327	-6.13594	6.66579e-06	0.000490769	3.96421
TC1700007784.hg.1	NM_001303533	RAPGEFL1	Rap guanine nucleotide exchange factor like 1	-0.781394	9.83285	-6.13512	6.67731e-06	0.000490769	3.96252
TC0X00011338.hg.1	NM_001669	ARSD	arylsulfatase D	-0.895256	10.2269	-6.13697	6.65122e-06	0.000490769	3.96635
				0.597632	8.93772	6.13319	6.70448e-06	0.000491342	3.95854
TC1400009548.hg.1	NM_004450	ERH	enhancer of rudimentary homolog (Drosophila)	1.04306	9.63103	6.131	6.73559e-06	0.000492296	3.954
TC1600008567.hg.1	NM_001100624	CENPN	centromere protein N	0.952851	8.28999	6.12534	6.81653e-06	0.000496876	3.9423
HTA2-pos-PSR01050386.hg.1				0.541957	10.3531	6.11553	6.95915e-06	0.000505915	3.92201
HTA2-pos-PSR16017880.hg.1				0.885305	10.112	6.11354	6.98835e-06	0.000506683	3.9179
TC0X00006957.hg.1	NM_021083	XK	X-linked Kx blood group	-0.625065	8.9089	-6.10965	7.04613e-06	0.000509514	3.90984
HTA2-pos-3196681_st				1.0443	8.0595	6.10101	7.17591e-06	0.000517522	3.89195
TSUnmapped00000699.hg.1	ENST00000630647	NDUFA10	NADH dehydrogenase (ubiquinone) 1 alpha subcomplex, 10, 42kDa	-0.365003	8.80504	-6.09138	7.32338e-06	0.00052676	3.87202
TC0100018248.hg.1	NM_017619	RNPC3	RNA binding region (RNP1, RRM) containing 3	-0.770361	9.31422	-6.08774	7.38001e-06	0.000529433	3.86447
TC0100012272.hg.1	NM_001139459	CNST	consortin, connexin sorting protein	-0.722275	9.36306	-6.08595	7.40809e-06	0.000529673	3.86075
TC2000010009.hg.1	ENST00000411780	BLCAP	bladder cancer associated protein	-0.748604	8.15865	-6.08504	7.42232e-06	0.000529673	3.85886
TC0100013882.hg.1	NM_001198850	FOXJ3	forkhead box J3	-0.539408	9.98756	-6.08284	7.45692e-06	0.000530749	3.85431
TC1500010236.hg.1	NM_001164465	GOLGA6L10	golgin A6 family-like 10	-0.489165	7.66918	-6.07917	7.51508e-06	0.000532103	3.84669
TC1300009008.hg.1	NM_001146099	NEK3	NIMA-related kinase 3	-0.621486	9.53864	-6.08034	7.4964e-06	0.000532103	3.84913
HTA2-pos-PSR16017884.hg.1				0.455565	10.0949	6.07658	7.55641e-06	0.000533639	3.84132
TC1700006665.hg.1	NM_153018	ZFP3	ZFP3 zinc finger protein	-0.454607	8.97969	-6.07094	7.64707e-06	0.000538643	3.82963
TC0200016704.hg.1	NM_001198951	RNF103	ring finger protein 103	-0.671627	10.7439	-6.06402	7.75998e-06	0.000545184	3.81527
HTA2-pos-PSR01050376.hg.1				0.638223	10.3969	6.05966	7.83194e-06	0.000548821	3.80622
TC0200007954.hg.1	NM_016297	PCYOX1	prenylcysteine oxidase 1	-0.734747	11.4434	-6.05164	7.96617e-06	0.000556792	3.78956
TC0900012069.hg.1	PNPLA7.tAug10-unspliced	PNPLA7	Transcript Identified by AceView, Entrez Gene ID(s) 375775	-0.817663	4.48935	-6.05027	7.98946e-06	0.000556988	3.7867
HTA2-pos-3196683_st				0.51642	10.0891	6.04618	8.05896e-06	0.000560396	3.77821
TC1000007913.hg.1	NM_018649	H2AFY2	H2A histone family, member Y2	0.475933	8.81014	6.03482	8.25551e-06	0.000570549	3.7546
TC1000008556.hg.1	NM_001170765	LCOR	ligand dependent nuclear receptor corepressor	-0.580257	10.7027	-6.03411	8.26791e-06	0.000570549	3.75312
TC0100017548.hg.1	NM_003607	CDC42BPA	CDC42 binding protein kinase alpha (DMPK-like)	-0.792399	9.3608	-6.03445	8.26195e-06	0.000570549	3.75383
TC1100009287.hg.1	NM_001198665	ARHGEF12	Rho guanine nucleotide exchange factor (GEF) 12	-0.693365	11.3382	-6.02714	8.39124e-06	0.000577593	3.73861
TC2000008909.hg.1	NM_003908	EIF2S2	eukaryotic translation initiation factor 2, subunit 2 beta, 38kDa	0.434433	10.7968	6.01166	8.67161e-06	0.000595091	3.7064
TC2200006713.hg.1	NM_001256355	UBE2L3	ubiquitin conjugating enzyme E2L 3	0.369279	11.1537	6.01071	8.68922e-06	0.000595091	3.70441
TC1900010651.hg.1	NM_001301008	GMFG	glia maturation factor, gamma	1.49273	9.3894	6.00417	8.81073e-06	0.000600852	3.6908
TC1200008726.hg.1	NM_001286262	TCP11L2	t-complex 11, testis-specific-like 2	-0.681135	9.19511	-6.00381	8.81753e-06	0.000600852	3.69004
TC0600014239.hg.1	NM_001135650	EEF1E1	eukaryotic translation elongation factor 1 epsilon 1	0.913544	8.02525	5.9986	8.91563e-06	0.000606017	3.6792
TC1000006798.hg.1	NM_006023	CDC123	cell division cycle 123	0.437322	10.1706	5.99484	8.98727e-06	0.000607848	3.67135
TC1000010602.hg.1	NM_000124	ERCC6	excision repair cross-complementation group 6	-0.455101	9.80164	-5.9958	8.96902e-06	0.000607848	3.67334
TC1700009040.hg.1	NM_004710	SYNGR2	synaptogyrin 2	0.804888	10.2006	5.99321	9.01839e-06	0.000608439	3.66796
TC0500013155.hg.1	NM_001271606	BASP1	brain abundant, membrane attached signal protein 1	0.821808	8.1486	5.98513	9.17485e-06	0.000609333	3.6511
TC1900011886.hg.1	NM_144976	ZNF564	zinc finger protein 564	-0.377263	9.46039	-5.98438	9.18942e-06	0.000609333	3.64955
HTA2-pos-PSR05013762.hg.1				0.603771	11.8186	5.98021	9.27147e-06	0.000609333	3.64083
HTA2-pos-PSR06017416.hg.1				0.664217	10.0797	5.97987	9.27816e-06	0.000609333	3.64012
HTA2-pos-PSR6_apd_hap1001126.hg.1				0.664217	10.0797	5.97987	9.27816e-06	0.000609333	3.64012
HTA2-pos-PSR6_cox_hap2002763.hg.1				0.664217	10.0797	5.97987	9.27816e-06	0.000609333	3.64012
HTA2-pos-PSR6_dbb_hap3002676.hg.1				0.664217	10.0797	5.97987	9.27816e-06	0.000609333	3.64012
HTA2-pos-PSR6_mann_hap4002291.hg.1				0.664217	10.0797	5.97987	9.27816e-06	0.000609333	3.64012
HTA2-pos-PSR6_mcf_hap5002433.hg.1				0.664217	10.0797	5.97987	9.27816e-06	0.000609333	3.64012
HTA2-pos-PSR6_qbl_hap6002744.hg.1				0.664217	10.0797	5.97987	9.27816e-06	0.000609333	3.64012
HTA2-pos-PSR6_ssto_hap7002432.hg.1				0.664217	10.0797	5.97987	9.27816e-06	0.000609333	3.64012
TC1900011975.hg.1	NM_001083335	ZNF112	zinc finger protein 112	-0.469704	7.52716	-5.97405	9.39377e-06	0.000615439	3.62798
TC2000009461.hg.1	NM_006045	ATP9A	ATPase, class II, type 9A	-0.773848	9.80217	-5.97166	9.44181e-06	0.000617099	3.62298
TC0600014223.hg.1	NM_001286455	SLC22A23	solute carrier family 22, member 23	-0.627132	9.91868	-5.97006	9.47396e-06	0.00061764	3.61965
				1.51769	10.7206	5.96899	9.49551e-06	0.00061764	3.61742
TC1100013045.hg.1	NM_006747	SIPA1	signal-induced proliferation-associated 1	0.621986	7.03069	5.96539	9.56876e-06	0.00061944	3.60989
TC1200010812.hg.1	NM_001143682	CALCOCO1	calcium binding and coiled-coil domain 1	-0.545909	9.92183	-5.9661	9.55429e-06	0.00061944	3.61138
TC0200009402.hg.1	NM_002410	MGAT5	mannosyl (alpha-1,6-)-glycoprotein beta-1,6-N-acetyl-glucosaminyltransferase	-0.557967	10.3661	-5.96347	9.60795e-06	0.0006205	3.60589
TC1200006966.hg.1	NM_007178	STRAP	serine/threonine kinase receptor associated protein	0.760185	9.85904	5.96213	9.63548e-06	0.000620804	3.60308
TC2000009401.hg.1	NM_001135773	SPATA2	spermatogenesis associated 2	-0.557875	8.97198	-5.95977	9.68402e-06	0.000622456	3.59815
TC1100012994.hg.1	NM_001127457	CRY2	cryptochrome circadian clock 2	-0.478881	8.07836	-5.95809	9.71862e-06	0.000623206	3.59466
TC0800011597.hg.1	hsa_circ_0007696	EXT1	Jeck2013 ALT_ACCEPTOR, ALT_DONOR, coding, INTERNAL, intronic best transcript NM_000127	-0.762056	8.58421	-5.95601	9.76183e-06	0.000624505	3.59031
HTA2-pos-2886354_st				0.726827	11.3468	5.95226	9.84016e-06	0.000628038	3.58247
TC1500009218.hg.1	NM_152455	ZSCAN29	zinc finger and SCAN domain containing 29	-0.449994	8.22866	-5.94964	9.89528e-06	0.000630077	3.577
TSUnmapped00000267.hg.1	ENST00000626698	LRP6	LDL receptor related protein 6	-0.513785	8.76175	-5.94851	9.91932e-06	0.000630132	3.57462
TC0500008086.hg.1	NM_005654	NR2F1	nuclear receptor subfamily 2, group F, member 1	0.406405	7.90154	5.93881	1.01266e-05	0.000641096	3.55435
TC0900009776.hg.1	NM_024761	MOB3B	MOB kinase activator 3B	-0.583761	10.9372	-5.93823	1.01391e-05	0.000641096	3.55314
TC1900010670.hg.1	NM_001828	CLC	Charcot-Leyden crystal galectin	2.08337	8.66573	5.92307	1.04726e-05	0.000659501	3.5214
TC1500009223.hg.1	NM_001130858	PPIP5K1	diphosphoinositol pentakisphosphate kinase 1	-0.58536	9.62042	-5.9228	1.04787e-05	0.000659501	3.52084
TC0200013257.hg.1	NM_001206840	TGOLN2	trans-golgi network protein 2	-0.453162	11.0401	-5.91584	1.06356e-05	0.000666293	3.50626
TC1900006605.hg.1	NM_173480	ZNF57	zinc finger protein 57	-0.598354	9.54459	-5.91668	1.06165e-05	0.000666293	3.50803
HTA2-pos-PSR01050375.hg.1				0.737023	8.78832	5.90355	1.09187e-05	0.000682455	3.48051
TC0300013896.hg.1	NM_001167903	MFSD1	major facilitator superfamily domain containing 1	0.512094	10.7309	5.90102	1.0978e-05	0.000684587	3.4752
TC0800010285.hg.1	NM_001257180	SLC20A2	solute carrier family 20 (phosphate transporter), member 2	-0.952545	9.75586	-5.89838	1.104e-05	0.00068688	3.46968
TC1100009110.hg.1	NM_006169	NNMT	nicotinamide N-methyltransferase	0.915521	7.95837	5.88947	1.12525e-05	0.000694745	3.45098
TC0400008483.hg.1	NM_001128174	UGT8	UDP glycosyltransferase 8	-0.48049	10.4062	-5.88896	1.12649e-05	0.000694745	3.4499
TC1600011168.hg.1	NM_015144	ZCCHC14	zinc finger, CCHC domain containing 14	-0.521038	9.05442	-5.8888	1.12686e-05	0.000694745	3.44958
TC0600007250.hg.1	NM_001286121	SLC17A4	solute carrier family 17, member 4	-1.27875	10.5634	-5.89076	1.12216e-05	0.000694745	3.45368
TC0800008484.hg.1	NM_015420	DCAF13	DDB1 and CUL4 associated factor 13	0.477102	9.53069	5.88649	1.13246e-05	0.000696617	3.44472
TC1600009210.hg.1	NM_001116	ADCY9	adenylate cyclase 9	-0.610245	8.65227	-5.88218	1.14294e-05	0.000701478	3.43569
HTA2-pos-PSR14009917.hg.1				0.52025	11.3698	5.87853	1.15193e-05	0.000705313	3.42801
TC0100015717.hg.1	NM_020205	OTUD7B	OTU deubiquitinase 7B	-0.659964	8.45341	-5.87752	1.15441e-05	0.000705313	3.4259
TC1200011773.hg.1	NM_001251904	APPL2	adaptor protein, phosphotyrosine interaction, PH domain and leucine zipper containing 2	-0.803322	9.91408	-5.87648	1.15697e-05	0.000705313	3.42372
TC2100007949.hg.1	NM_018944	MIS18A	MIS18 kinetochore protein A	0.84506	7.63918	5.8733	1.16488e-05	0.000708546	3.41704
TC0100017730.hg.1	NM_022051	EGLN1	egl-9 family hypoxia-inducible factor 1	-0.601256	10.019	-5.86785	1.17857e-05	0.000715273	3.40559
HTA2-pos-PSR02018286.hg.1				-0.825371	9.21252	-5.86344	1.18975e-05	0.000720446	3.39634
TC0300011059.hg.1	NM_000581	GPX1	glutathione peroxidase 1	0.902479	10.013	5.85645	1.20773e-05	0.000729708	3.38163
TC0100017528.hg.1	NM_001618	PARP1	poly(ADP-ribose) polymerase 1	0.507364	9.09936	5.85445	1.21291e-05	0.000731216	3.37743
TC1700006660.hg.1	NM_006612	KIF1C	kinesin family member 1C	-0.557633	9.99154	-5.85248	1.21803e-05	0.000732679	3.3733
HTA2-pos-3482865_st				1.09147	10.0532	5.8484	1.22875e-05	0.000737496	3.3647
HTA2-pos-3145087_st				1.02646	10.7517	5.84607	1.23491e-05	0.000739558	3.3598
TC1600011566.hg.1	NM_001304996	TMEM170A	transmembrane protein 170A	-0.588319	10.8247	-5.83519	1.26407e-05	0.00075536	3.33692
HTA2-pos-3447836_st				0.534308	9.68417	5.8335	1.26868e-05	0.000756193	3.33335
TC1700011892.hg.1	NM_003258	TK1	thymidine kinase 1, soluble	0.588375	8.57841	5.83158	1.27391e-05	0.000756193	3.32932
TSUnmapped00000382.hg.1	ENST00000629234	DGKD	diacylglycerol kinase, delta 130kDa	-0.495353	7.27482	-5.82961	1.2793e-05	0.000756193	3.32518
				1.29289	8.38646	5.82959	1.27937e-05	0.000756193	3.32512
				1.29289	8.38646	5.82959	1.27937e-05	0.000756193	3.32512
TC0400008664.hg.1	NM_001190799	PLK4	polo-like kinase 4	1.15644	6.69651	5.82619	1.28873e-05	0.000758425	3.31797
TC0400011815.hg.1	NM_152778	MFSD8	major facilitator superfamily domain containing 8	-0.56809	9.68641	-5.82672	1.28728e-05	0.000758425	3.31908
TC0300012773.hg.1	NM_014220	TM4SF1	transmembrane 4 L six family member 1	0.998819	10.6668	5.81945	1.30752e-05	0.000766089	3.30378
TC1000009244.hg.1	NM_016567	BCCIP	BRCA2 and CDKN1A interacting protein	0.520953	8.90738	5.81942	1.3076e-05	0.000766089	3.30372
				0.566353	10.9999	5.8185	1.3102e-05	0.000766089	3.30177
TC0400009746.hg.1	NM_001306074	SLBP	stem-loop binding protein	0.76008	8.2226	5.81327	1.325e-05	0.000773075	3.29076
TC0300012000.hg.1	NM_001278712	ATG3	autophagy related 3	0.499527	10.1155	5.80893	1.33742e-05	0.000778651	3.28161
TC0200011188.hg.1	NM_001037131	AGAP1	ArfGAP with GTPase domain, ankyrin repeat and PH domain 1	-0.699936	9.28955	-5.80728	1.34218e-05	0.000779756	3.27812
TC1200008895.hg.1	NM_003668	MAPKAPK5	mitogen-activated protein kinase-activated protein kinase 5	-0.356796	11.2414	-5.80358	1.3529e-05	0.000783391	3.27032
TC2000007452.hg.1	NM_000457	HNF4A	hepatocyte nuclear factor 4, alpha	-0.753589	10.8018	-5.80313	1.3542e-05	0.000783391	3.26938
HTA2-pos-PSR06035598.hg.1				0.51684	10.4965	5.79456	1.37941e-05	0.00079628	3.25129
TC1500010422.hg.1	NM_001289910	IDH2	isocitrate dehydrogenase 2 (NADP+), mitochondrial	0.624494	10.2814	5.79176	1.38772e-05	0.00079817	3.2454
TSUnmapped00000538.hg.1	ENST00000630627	DGKD	diacylglycerol kinase, delta 130kDa	-0.751452	8.67302	-5.79148	1.38856e-05	0.00079817	3.24481
TC1900011793.hg.1	NM_001039886	ZNF808	zinc finger protein 808	-0.569871	9.98767	-5.78928	1.39517e-05	0.000799317	3.24015
HTA2-pos-PSR01001654.hg.1				0.766827	10.8289	5.78886	1.39643e-05	0.000799317	3.23927
TC1900006601.hg.1	NM_001102651	ZNF554	zinc finger protein 554	-0.64694	8.71987	-5.78628	1.40421e-05	0.000802081	3.23382
TC0600012514.hg.1	NM_018064	AKIRIN2	akirin 2	0.539707	7.39445	5.78429	1.41022e-05	0.000802551	3.22963
TC1900011470.hg.1	NM_014501	UBE2S	ubiquitin-conjugating enzyme E2S	0.503073	7.13851	5.78406	1.41094e-05	0.000802551	3.22913
				0.579031	12.2045	5.7809	1.42056e-05	0.000804306	3.22247
				0.579031	12.2045	5.7809	1.42056e-05	0.000804306	3.22247
TC1600011553.hg.1	NM_002801	PSMB10	proteasome subunit beta 10	1.24507	9.52541	5.78013	1.4229e-05	0.000804306	3.22086
HTA2-pos-2928795_st				0.856332	10.6916	5.77615	1.43515e-05	0.000809548	3.21245
HTA2-pos-3213015_st				0.949953	8.02559	5.77139	1.44996e-05	0.000814495	3.20238
HTA2-pos-PSR16021740.hg.1				0.868418	10.3322	5.77066	1.45222e-05	0.000814495	3.20085
TC0100015982.hg.1	NM_003145	SSR2	signal sequence receptor, beta (translocon-associated protein beta)	0.446069	12.1396	5.77044	1.4529e-05	0.000814495	3.20039
HTA2-pos-PSR05013758.hg.1				0.701671	10.8843	5.76693	1.46395e-05	0.000818997	3.19296
TC0X00011326.hg.1	NM_000194	HPRT1	hypoxanthine phosphoribosyltransferase 1	1.11199	7.72081	5.76551	1.46845e-05	0.000819828	3.18995
TC1800007446.hg.1	NM_001307941	SEC11C	SEC11 homolog C, signal peptidase complex subunit	0.945266	9.04851	5.76282	1.47696e-05	0.000821774	3.18429
TC1100006487.hg.1	NM_006755	TALDO1	transaldolase 1	0.722437	8.92669	5.7625	1.47798e-05	0.000821774	3.18361
TC1700012460.hg.1	NM_018672	ABCA5	ATP binding cassette subfamily A member 5	-0.945025	10.7307	-5.74467	1.53591e-05	0.00085224	3.14591
TC1700007617.hg.1	NM_002988	CCL18	chemokine (C-C motif) ligand 18	1.24598	8.71348	5.73908	1.55455e-05	0.000860397	3.13408
TC0300011502.hg.1	FOXP1.vpAug10	FOXP1	Transcript Identified by AceView, Entrez Gene ID(s) 27086	-0.866655	7.62415	-5.73837	1.55694e-05	0.000860397	3.13257
TC1100010897.hg.1	NM_004223	UBE2L6	ubiquitin-conjugating enzyme E2L 6	0.98599	10.053	5.73256	1.57659e-05	0.000869491	3.12027
TC0500009629.hg.1	NM_017510	TMED9	transmembrane p24 trafficking protein 9	0.934831	9.93758	5.73101	1.58186e-05	0.000870632	3.117
TC0100007451.hg.1	NM_001803	CD52	CD52 molecule	1.48618	8.79682	5.72207	1.61269e-05	0.000879888	3.09806
TC1200012265.hg.1	NM_001270433	CDK2AP1	cyclin-dependent kinase 2 associated protein 1	0.705147	9.23346	5.71795	1.62714e-05	0.000879888	3.08932
TC0100014522.hg.1	NM_018841	GNG12	guanine nucleotide binding protein (G protein), gamma 12	-0.647834	11.9588	-5.72381	1.60666e-05	0.000879888	3.10174
HTA2-pos-PSR06017412.hg.1				0.525294	10.558	5.71592	1.63428e-05	0.000879888	3.08503
HTA2-pos-PSR6_apd_hap1001122.hg.1				0.525294	10.558	5.71592	1.63428e-05	0.000879888	3.08503
HTA2-pos-PSR6_cox_hap2002759.hg.1				0.525294	10.558	5.71592	1.63428e-05	0.000879888	3.08503
HTA2-pos-PSR6_dbb_hap3002672.hg.1				0.525294	10.558	5.71592	1.63428e-05	0.000879888	3.08503
HTA2-pos-PSR6_mann_hap4002287.hg.1				0.525294	10.558	5.71592	1.63428e-05	0.000879888	3.08503
HTA2-pos-PSR6_mcf_hap5002429.hg.1				0.525294	10.558	5.71592	1.63428e-05	0.000879888	3.08503
HTA2-pos-PSR6_qbl_hap6002740.hg.1				0.525294	10.558	5.71592	1.63428e-05	0.000879888	3.08503
HTA2-pos-PSR6_ssto_hap7002428.hg.1				0.525294	10.558	5.71592	1.63428e-05	0.000879888	3.08503
TC1300009980.hg.1	NM_001306080	LMO7	LIM domain 7	-0.590068	10.9728	-5.71263	1.64595e-05	0.000884421	3.07805
TC1700007942.hg.1	NM_001291571	NBR1	neighbor of BRCA1 gene 1	-0.451125	10.9118	-5.71031	1.65419e-05	0.000886696	3.07315
TC0600007830.hg.1	NM_002754	MAPK13	mitogen-activated protein kinase 13	-0.595306	10.8528	-5.70961	1.65671e-05	0.000886696	3.07166
TC2000007704.hg.1	NM_032521	PARD6B	par-6 family cell polarity regulator beta	-0.658472	10.3425	-5.70367	1.67812e-05	0.000896393	3.05906
TC0100015716.hg.1	NM_001145862	MTMR11	myotubularin related protein 11	-0.786425	10.6715	-5.69784	1.69943e-05	0.000905999	3.04668
TC1600008209.hg.1	NM_004360	CDH1	cadherin 1, type 1	-0.600784	11.5085	-5.69487	1.71035e-05	0.000910035	3.0404
TC1000012011.hg.1	NM_001005339	RGS10	regulator of G-protein signaling 10	0.930033	9.59698	5.68331	1.75369e-05	0.000931271	3.01586
TC1900009397.hg.1	LONP1.qAug10-unspliced	LONP1	Transcript Identified by AceView, Entrez Gene ID(s) 9361	-0.397974	7.03249	-5.67714	1.77727e-05	0.000941951	3.00277
TSUnmapped00000223.hg.1	ENST00000627508	RPS6KA1	ribosomal protein S6 kinase, 90kDa, polypeptide 1	-0.410157	5.70136	-5.67576	1.7826e-05	0.000942938	2.99983
TC0X00007709.hg.1	NM_000291	PGK1	phosphoglycerate kinase 1	0.506726	10.5564	5.66659	1.81836e-05	0.000959991	2.98034
TC0400012378.hg.1	NM_020870	SH3RF1	SH3 domain containing ring finger 1	-0.633464	10.1884	-5.66514	1.82409e-05	0.000961147	2.97726
TC0600007518.hg.1	NR_027822	HLA-L	major histocompatibility complex, class I, L (pseudogene)	0.614506	11.726	5.65429	1.86749e-05	0.000980772	2.9542
				2.14899	10.5982	5.65403	1.86855e-05	0.000980772	2.95364
TC2000009916.hg.1	NM_001199535	TGIF2-C20orf24	TGIF2-C20orf24 readthrough	1.37098	10.1575	5.65072	1.88199e-05	0.000985922	2.94662
TC1100008447.hg.1	NM_014752	SPCS2	signal peptidase complex subunit 2	0.987562	9.35452	5.64894	1.88925e-05	0.000987824	2.94284
TC0400010940.hg.1	NM_014465	SULT1B1	sulfotransferase family 1B member 1	-1.03687	10.976	-5.64758	1.89485e-05	0.000988852	2.93993
TC0400012942.hg.1	NM_144645	C4orf36	chromosome 4 open reading frame 36	-0.790943	5.96212	-5.64364	1.91113e-05	0.000995433	2.93155
TC1700008282.hg.1	NM_000269	NME1	NME/NM23 nucleoside diphosphate kinase 1	1.15975	9.64561	5.63186	1.9606e-05	0.00101925	2.90648
				1.52163	11.5445	5.62623	1.98469e-05	0.0010298	2.8945
TC1700011435.hg.1	NM_000873	ICAM2	intercellular adhesion molecule 2	0.518503	7.81893	5.62343	1.99679e-05	0.00103411	2.88854
TC0600009142.hg.1	NM_001289111	RPF2	ribosome production factor 2 homolog	0.738512	9.03613	5.62136	2.00582e-05	0.00103555	2.88412
				1.51349	11.2846	5.62104	2.00719e-05	0.00103555	2.88345
TC0600014287.hg.1	NM_001075098	MOCS1	molybdenum cofactor synthesis 1	-0.64831	9.03197	-5.6175	2.02268e-05	0.00104156	2.87591
TC0600007842.hg.1	NM_003017	SRSF3	serine/arginine-rich splicing factor 3	0.604028	10.6306	5.61605	2.02909e-05	0.00104289	2.8728
TC0500013429.hg.1	NM_001280801	RNF130	ring finger protein 130	0.875537	9.84144	5.61504	2.03353e-05	0.0010432	2.87066
TC1100010044.hg.1	ST5.weAug10-unspliced	ST5	Transcript Identified by AceView, Entrez Gene ID(s) 6764	-0.584094	5.78696	-5.61113	2.05089e-05	0.00105012	2.86232
TC0100010654.hg.1	NM_014458	KLHL20	kelch-like family member 20	-0.469034	9.49855	-5.60879	2.06133e-05	0.00105349	2.85734
TC0100013455.hg.1	NM_001286076	RPA2	replication protein A2	0.739067	7.95308	5.60215	2.09132e-05	0.00106444	2.84318
TC1600007448.hg.1	NM_001193333	CORO1A	coronin, actin binding protein, 1A	0.626676	9.87572	5.60197	2.09213e-05	0.00106444	2.8428
TC2000007005.hg.1	NM_003650	CST7	cystatin F (leukocystatin)	0.422525	8.36322	5.60145	2.0945e-05	0.00106444	2.84169
TC1100013189.hg.1	ENST00000525710	CFL1	cofilin 1 (non-muscle)	-0.592979	6.72634	-5.59365	2.13029e-05	0.00108061	2.82507
				0.632673	8.60449	5.59236	2.13628e-05	0.00108163	2.82231
TC0600007231.hg.1	NM_001173977	LRRC16A	leucine rich repeat containing 16A	-0.570593	11.2975	-5.59024	2.14618e-05	0.00108462	2.81778
HTA2-neg-47424444_st				-0.772463	5.07455	-5.58931	2.15054e-05	0.00108481	2.81579
TC1900011774.hg.1	NM_001425	EMP3	epithelial membrane protein 3	0.981412	9.26441	5.58589	2.16659e-05	0.00109018	2.8085
				0.409543	13.119	5.58488	2.17135e-05	0.00109018	2.80634
TC1100007785.hg.1	NM_024092	TMEM109	transmembrane protein 109	0.35137	9.61857	5.58448	2.17323e-05	0.00109018	2.8055
TC0600007597.hg.1	NM_007161	LST1	leukocyte specific transcript 1	0.670778	8.01203	5.58061	2.19162e-05	0.001097	2.79723
TC2200008370.hg.1	NM_001079539	XBP1	X-box binding protein 1	0.547695	10.9836	5.57993	2.19488e-05	0.001097	2.79577
TC1300008044.hg.1	NM_001113511	ARHGEF7	Rho guanine nucleotide exchange factor 7	-0.52306	10.0253	-5.5789	2.19981e-05	0.00109744	2.79357
HTA2-pos-PSR14014336.hg.1				1.08549	8.94897	5.57692	2.20932e-05	0.00109869	2.78934
HTA2-pos-PSR05013905.hg.1				0.589762	10.7515	5.57669	2.2104e-05	0.00109869	2.78886
TC0500013283.hg.1	NM_001009877	BRD9	bromodomain containing 9	-0.385986	8.83436	-5.57075	2.23918e-05	0.00110704	2.77617
TC0200016319.hg.1	NM_001282771	ANKMY1	ankyrin repeat and MYND domain containing 1	-0.48083	9.32807	-5.5707	2.23941e-05	0.00110704	2.77607
TC1700011779.hg.1	NM_001185039	ACOX1	acyl-CoA oxidase 1, palmitoyl	-0.940344	11.5418	-5.57095	2.2382e-05	0.00110704	2.7766
TC0200012994.hg.1	NM_003096	SNRPG	small nuclear ribonucleoprotein polypeptide G	1.2039	9.97526	5.56611	2.2619e-05	0.00110987	2.76627
HTA2-pos-3482860_st				1.10865	9.95322	5.56777	2.25375e-05	0.00110987	2.76981
TC0200007261.hg.1	NM_012413	QPCT	glutaminyl-peptide cyclotransferase	0.551048	7.32806	5.56537	2.26555e-05	0.00110987	2.76469
TC1100012473.hg.1	NM_001286152	MPZL3	myelin protein zero-like 3	-0.490643	9.48132	-5.56645	2.26022e-05	0.00110987	2.767
TC0400011253.hg.1	NM_001292003	KLHL8	kelch-like family member 8	-0.492755	8.90045	-5.56809	2.25217e-05	0.00110987	2.7705
HTA2-neg-47419835_st				-1.25759	5.14416	-5.56402	2.27222e-05	0.00111114	2.76181
TSUnmapped00000088.hg.1	ENST00000626461	DUSP16	dual specificity phosphatase 16	-0.71648	9.88459	-5.55988	2.29282e-05	0.0011192	2.75296
TC0300012281.hg.1	NM_001040653	ZXDC	ZXD family zinc finger C	-0.544226	9.73959	-5.55708	2.30687e-05	0.00112203	2.74697
TSUnmapped00000178.hg.1	ENST00000627031	SLC16A1	solute carrier family 16 (monocarboxylate transporter), member 1	-1.05513	5.80035	-5.55745	2.305e-05	0.00112203	2.74776
TC0400008666.hg.1	NM_001039717	ABHD18	abhydrolase domain containing 18	-0.627487	9.29896	-5.55393	2.32275e-05	0.00112761	2.74023
TC1100013082.hg.1	NM_152431	PIWIL4	piwi-like RNA-mediated gene silencing 4	-0.900309	8.17714	-5.55316	2.32663e-05	0.00112761	2.7386
				2.64057	8.53676	5.54346	2.37635e-05	0.00113984	2.71786
				2.64057	8.53676	5.54346	2.37635e-05	0.00113984	2.71786
				2.64057	8.53676	5.54346	2.37635e-05	0.00113984	2.71786
				2.64057	8.53676	5.54346	2.37635e-05	0.00113984	2.71786
				2.64057	8.53676	5.54346	2.37635e-05	0.00113984	2.71786
TC1400010596.hg.1	NM_001282232	PSMA6	proteasome subunit alpha 6	1.16193	10.9194	5.54333	2.37703e-05	0.00113984	2.71758
TC0800011579.hg.1	NM_000127	EXT1	exostosin glycosyltransferase 1	-0.478989	10.8503	-5.54165	2.38576e-05	0.00114201	2.71398
TC0400008609.hg.1	NM_015312	KIAA1109	KIAA1109	-0.692302	10.3079	-5.53917	2.39873e-05	0.00114621	2.70866
TC0400010558.hg.1	NM_001105529	ATP8A1	ATPase, aminophospholipid transporter (APLT), class I, type 8A, member 1	-1.06479	10.1344	-5.52927	2.45108e-05	0.00116687	2.68749
				-0.590479	10.8959	-5.52857	2.45485e-05	0.00116687	2.68598
				-0.590479	10.8959	-5.52857	2.45485e-05	0.00116687	2.68598
TC1000012090.hg.1	NM_001271840	IKZF5	IKAROS family zinc finger 5	-0.510537	9.23344	-5.52703	2.4631e-05	0.00116875	2.68269
TC1400007259.hg.1	NM_021255	PELI2	pellino E3 ubiquitin protein ligase family member 2	-0.904819	9.13342	-5.52192	2.49072e-05	0.0011798	2.67176
TC0200008230.hg.1	NM_021103	TMSB10	thymosin beta 10	1.14989	11.7699	5.51846	2.50958e-05	0.00118666	2.66436
TC0100017212.hg.1	NM_021194	SLC30A1	solute carrier family 30 (zinc transporter), member 1	-0.748186	9.93397	-5.51121	2.54967e-05	0.00120352	2.64882
TC1400010169.hg.1	NM_032233	SETD3	SET domain containing 3	-0.443192	11.0028	-5.50636	2.5768e-05	0.001214	2.63843
HTA2-neg-47424436_st				-0.726606	5.02158	-5.50566	2.58079e-05	0.001214	2.63692
				1.23642	10.1668	5.50348	2.5931e-05	0.00121768	2.63225
TC1200010559.hg.1	NM_000376	VDR	vitamin D (1,25- dihydroxyvitamin D3) receptor	-0.521634	11.8944	-5.50166	2.60342e-05	0.00122042	2.62835
HTA2-pos-PSR14014334.hg.1				1.17933	9.96363	5.49706	2.62975e-05	0.00122555	2.61848
TC1300008892.hg.1	NM_001162497	LPAR6	lysophosphatidic acid receptor 6	0.939609	8.8883	5.49423	2.64602e-05	0.00122555	2.61243
HTA2-pos-PSR02018287.hg.1				-0.821275	8.94299	-5.49496	2.64182e-05	0.00122555	2.61399
TC2000006781.hg.1	NM_003092	SNRPB2	small nuclear ribonucleoprotein polypeptide B	0.587672	9.34674	5.49376	2.64878e-05	0.00122555	2.61141
TC1200010977.hg.1	NM_000075	CDK4	cyclin-dependent kinase 4	0.465059	9.30154	5.49428	2.64576e-05	0.00122555	2.61253
TC0400010500.hg.1	NM_001098634	RBM47	RNA binding motif protein 47	-0.627824	11.5748	-5.49347	2.65043e-05	0.00122555	2.6108
TC0100007691.hg.1	NM_001198972	KIAA1522	KIAA1522	-0.650429	8.80243	-5.49476	2.64297e-05	0.00122555	2.61357
TC0100009101.hg.1	ABCD3.rAug10-unspliced	ABCD3	Transcript Identified by AceView, Entrez Gene ID(s) 5825	-0.854344	7.1701	-5.49688	2.63076e-05	0.00122555	2.61811
TC0300008148.hg.1	NM_018004	TMEM45A	transmembrane protein 45A	0.942217	6.20613	5.49018	2.66957e-05	0.00123231	2.60374
TC0500007075.hg.1	NM_006713	SUB1	SUB1 homolog, transcriptional regulator	0.810575	11.1813	5.48596	2.69431e-05	0.00124162	2.5947
TC0600010263.hg.1	NM_001166412	SMOC2	SPARC related modular calcium binding 2	0.902395	8.20112	5.48354	2.70861e-05	0.00124393	2.5895
TC0500007666.hg.1	NM_022909	CENPH	centromere protein H	0.593856	6.68087	5.4828	2.71305e-05	0.00124393	2.5879
TC0300013904.hg.1	NM_207015	NAALADL2	N-acetylated alpha-linked acidic dipeptidase-like 2	-0.893355	8.96048	-5.483	2.71183e-05	0.00124393	2.58834
TC0X00007378.hg.1	NM_014061	MAGEH1	MAGE family member H1	0.804062	8.10636	5.47835	2.73959e-05	0.00125398	2.57835
TC1200009959.hg.1	NM_002336	LRP6	LDL receptor related protein 6	-0.553542	8.45791	-5.47269	2.77372e-05	0.00126748	2.56621
				-0.635037	11.2279	-5.4657	2.81644e-05	0.00128484	2.55122
TC2000009898.hg.1	ENST00000412571.1	RP1-122P22.2	---	-0.661258	9.7064	-5.45766	2.86651e-05	0.00130549	2.53393
TC1100013012.hg.1	NM_001178040	STX3	syntaxin 3	-0.762015	10.4188	-5.45572	2.87869e-05	0.00130884	2.52978
HTA2-pos-3145080_st				0.686504	10.0249	5.45018	2.91387e-05	0.00132262	2.51786
TC0900008314.hg.1	NM_001145313	FSD1L	fibronectin type III and SPRY domain containing 1-like	-1.07919	8.34691	-5.44834	2.9256e-05	0.00132573	2.51392
TC0200009005.hg.1	NM_001004360	DPP10	dipeptidyl-peptidase 10 (inactive)	-1.7377	6.86856	-5.44356	2.95641e-05	0.00133747	2.50365
TC1900008252.hg.1	NM_013398	ZNF224	zinc finger protein 224	-0.445937	9.85234	-5.44213	2.96573e-05	0.00133945	2.50056
TC0200007803.hg.1	NM_014181	LGALSL	lectin, galactoside-binding-like	-0.779237	9.56063	-5.4335	3.02236e-05	0.00136277	2.48201
TC1300006729.hg.1	NM_015932	POMP	proteasome maturation protein	1.08746	9.53482	5.42925	3.05065e-05	0.00137325	2.47287
TC0100013049.hg.1	NM_017940	NBPF1	neuroblastoma breakpoint family, member 1	-0.843766	10.604	-5.42397	3.08622e-05	0.00138696	2.4615
TC1400010039.hg.1	NM_020414	DDX24	DEAD (Asp-Glu-Ala-Asp) box helicase 24	0.472878	9.07389	5.42293	3.09327e-05	0.00138784	2.45927
TC1500009753.hg.1	NM_001301302	OAZ2	ornithine decarboxylase antizyme 2	0.527923	9.20523	5.42145	3.10335e-05	0.00139006	2.45608
TC2000009965.hg.1	NM_000801	FKBP1A	FK506 binding protein 1A	0.510413	9.89019	5.41216	3.16726e-05	0.00141551	2.43608
TSUnmapped00000346.hg.1	ENST00000629012	ZNF501	zinc finger protein 501 [Source:HGNC Symbol;Acc:HGNC:23717]	-0.396708	7.5471	-5.41131	3.17317e-05	0.00141551	2.43426
TC0100007505.hg.1	NM_001276252	WDTC1	WD and tetratricopeptide repeats 1	-0.416873	9.60917	-5.41019	3.18095e-05	0.00141551	2.43185
TC0300007044.hg.1	NM_001172713	GOLGA4	golgin A4	-0.51495	10.7229	-5.41019	3.18097e-05	0.00141551	2.43185
TC0300006968.hg.1	NM_138410	CMTM7	CKLF-like MARVEL transmembrane domain containing 7	0.466104	7.87731	5.40738	3.20063e-05	0.00142002	2.42581
TC1100009880.hg.1	NM_003141	TRIM21	tripartite motif containing 21	0.433447	7.13083	5.40725	3.20155e-05	0.00142002	2.42552
TC1200011495.hg.1	NM_002345	LUM	lumican	1.22449	11.3344	5.39701	3.27442e-05	0.00144311	2.40345
TC1100012976.hg.1	NM_005013	NUCB2	nucleobindin 2	0.670343	10.7027	5.39898	3.26027e-05	0.00144311	2.4077
TC2000006518.hg.1	NM_006392	NOP56	NOP56 ribonucleoprotein	0.587388	9.96539	5.39818	3.26595e-05	0.00144311	2.40599
TC0300006956.hg.1	NM_015141	GPD1L	glycerol-3-phosphate dehydrogenase 1-like	-0.686325	10.1282	-5.39694	3.27486e-05	0.00144311	2.40332
TC1100011539.hg.1	NM_001286561	NUMA1	nuclear mitotic apparatus protein 1	-0.538962	10.8237	-5.39547	3.28547e-05	0.00144545	2.40015
TC1700008897.hg.1	NM_015971	MRPS7	mitochondrial ribosomal protein S7	0.618036	9.09308	5.39429	3.29398e-05	0.00144567	2.39761
TC0400012943.hg.1	OTTHUMT00000363179	C4orf36	chromosome 4 open reading frame 36	-0.846657	8.27644	-5.39393	3.29661e-05	0.00144567	2.39683
TC0500009422.hg.1	NM_001037738	NPM1	nucleophosmin (nucleolar phosphoprotein B23, numatrin)	0.656096	10.9969	5.39179	3.31214e-05	0.00145014	2.39222
				1.32533	8.3173	5.39062	3.32071e-05	0.00145156	2.38968
TC2000007202.hg.1	NM_001076552	ACSS2	acyl-CoA synthetase short-chain family member 2	-0.531195	10.7915	-5.38545	3.35861e-05	0.00146577	2.37856
TC0500013205.hg.1	ENST00000510098	CAST	calpastatin	-0.497468	11.3836	-5.38264	3.37946e-05	0.0014725	2.37249
TC0200011686.hg.1	NM_004763	ITGB1BP1	integrin beta 1 binding protein 1	1.15225	6.35164	5.3798	3.40063e-05	0.00147936	2.36636
TC2000007503.hg.1	NM_001281741	UBE2C	ubiquitin-conjugating enzyme E2C	0.783188	8.45917	5.37729	3.41943e-05	0.00148516	2.36095
TC0100010197.hg.1	NM_001080471	PEAR1	platelet endothelial aggregation receptor 1	-0.41514	8.24813	-5.37091	3.46774e-05	0.00150171	2.3472
				1.76888	9.82878	5.37019	3.47322e-05	0.00150171	2.34565
TC1700006569.hg.1	NM_001100398	RAP1GAP2	RAP1 GTPase activating protein 2	-0.440537	8.85295	-5.37008	3.4741e-05	0.00150171	2.3454
TC1800006834.hg.1	NM_001291916	SNRPD1	small nuclear ribonucleoprotein D1 polypeptide	0.650638	8.65559	5.36176	3.53828e-05	0.00151155	2.32745
TC0X00011404.hg.1	NM_000202	IDS	iduronate 2-sulfatase	-0.346492	10.3311	-5.36492	3.51377e-05	0.00151155	2.33427
TC0300008316.hg.1	NM_001243286	PVRL3	poliovirus receptor-related 3	-0.481973	10.3917	-5.36094	3.54461e-05	0.00151155	2.3257
TC0200015512.hg.1	NM_001199981	NDUFS1	NADH dehydrogenase (ubiquinone) Fe-S protein 1, 75kDa (NADH-coenzyme Q reductase)	-0.511347	11.0921	-5.35542	3.58796e-05	0.00151155	2.31377
HTA2-pos-2928790_st				0.794162	9.19793	5.36119	3.54267e-05	0.00151155	2.32623
TC0900007098.hg.1	NM_001080496	RGP1	RGP1 homolog, RAB6A GEF complex partner 1	-0.52569	9.19827	-5.36496	3.5134e-05	0.00151155	2.33437
TC1000009869.hg.1	NM_001029954	CDNF	cerebral dopamine neurotrophic factor	-0.562117	5.89079	-5.35782	3.56911e-05	0.00151155	2.31894
TC0100011129.hg.1	NM_001276464	NR5A2	nuclear receptor subfamily 5, group A, member 2	-0.589277	10.976	-5.36549	3.50932e-05	0.00151155	2.33551
TC0500010169.hg.1	NM_054027	ANKH	ANKH inorganic pyrophosphate transport regulator	-0.673451	10.6171	-5.35596	3.58371e-05	0.00151155	2.31494
TC0X00008383.hg.1	OCRL.oAug10-unspliced	OCRL	Transcript Identified by AceView, Entrez Gene ID(s) 4952	-1.27266	6.76587	-5.35982	3.55337e-05	0.00151155	2.32328
				0.429312	8.41213	5.35499	3.59139e-05	0.00151155	2.31284
				0.429312	8.41213	5.35499	3.59139e-05	0.00151155	2.31284
				0.429312	8.41213	5.35499	3.59139e-05	0.00151155	2.31284
				0.429312	8.41213	5.35499	3.59139e-05	0.00151155	2.31284
				0.429312	8.41213	5.35499	3.59139e-05	0.00151155	2.31284
				0.429312	8.41213	5.35499	3.59139e-05	0.00151155	2.31284
				0.429312	8.41213	5.35499	3.59139e-05	0.00151155	2.31284
TC1100007221.hg.1	NM_001145541	TCP11L1	t-complex 11, testis-specific-like 1	-0.764516	8.18647	-5.35166	3.61782e-05	0.00152032	2.30565
TC0X00008866.hg.1	NM_001303543	VBP1	von Hippel-Lindau binding protein 1	1.03777	8.03556	5.34928	3.63678e-05	0.0015244	2.30052
TC0400011374.hg.1	NM_174952	STPG2	sperm-tail PG-rich repeat containing 2	-0.404829	4.33548	-5.3487	3.64148e-05	0.0015244	2.29926
				1.1807	11.8202	5.34834	3.64434e-05	0.0015244	2.29849
TC0800009997.hg.1	NM_015254	KIF13B	kinesin family member 13B	-0.706844	11.2448	-5.34703	3.65485e-05	0.00152645	2.29566
TC0400008287.hg.1	NM_001008388	CISD2	CDGSH iron sulfur domain 2	0.684565	9.97241	5.34199	3.69567e-05	0.00154113	2.28477
TC1300006979.hg.1	NM_014059	RGCC	regulator of cell cycle	1.12761	7.02846	5.33863	3.72314e-05	0.00154799	2.27751
TC0800007328.hg.1	NM_001204878	BAG4	BCL2-associated athanogene 4	-0.346912	9.02721	-5.33858	3.72352e-05	0.00154799	2.27741
TC0100018249.hg.1	NM_020978	AMY2B	amylase, alpha 2B (pancreatic)	-0.793568	7.25985	-5.3374	3.73322e-05	0.00154966	2.27486
HTA2-pos-PSR05013907.hg.1				0.591613	11.7792	5.33331	3.76699e-05	0.00156129	2.26603
TC1700006738.hg.1	NM_001143760	EIF5A	eukaryotic translation initiation factor 5A	0.479237	11.6931	5.33028	3.79229e-05	0.00156939	2.25946
TC0400010260.hg.1	NM_016955	SEPSECS	Sep (O-phosphoserine) tRNA:Sec (selenocysteine) tRNA synthase	-0.743887	9.28055	-5.32741	3.81636e-05	0.0015764	2.25326
HTA2-pos-3447832_st				0.637289	9.81518	5.32687	3.82085e-05	0.0015764	2.2521
TC1900010360.hg.1	NM_032139	ANKRD27	ankyrin repeat domain 27 (VPS9 domain)	-0.452728	8.85684	-5.32133	3.86781e-05	0.00159336	2.24012
TC1900011690.hg.1	NM_001076678	ZNF493	zinc finger protein 493	-0.50295	8.05998	-5.3189	3.88856e-05	0.00159949	2.23488
TC0900008467.hg.1	NM_001287036	KIAA1958	KIAA1958	-0.535404	7.37921	-5.31333	3.93665e-05	0.00161682	2.22283
TC0900011613.hg.1	NM_001035254	FAM102A	family with sequence similarity 102, member A	-0.962296	9.56661	-5.31116	3.95557e-05	0.00162214	2.21812
TC1000011652.hg.1	NM_022039	FBXW4	F-box and WD repeat domain containing 4	-0.333806	9.77367	-5.30866	3.97747e-05	0.00162866	2.21271
TC0200011195.hg.1	hsa_circ_0006177	AGAP1	Jeck2013 ALT_ACCEPTOR, ALT_DONOR, coding, INTERNAL, intronic best transcript NM_001037131	-0.639357	7.37621	-5.30788	3.98427e-05	0.001629	2.21104
TC0900009579.hg.1	NM_178566	ZDHHC21	zinc finger, DHHC-type containing 21	-0.616412	9.36165	-5.29836	4.06891e-05	0.0016611	2.19042
TC0600013271.hg.1	NM_001099286	MTFR2	mitochondrial fission regulator 2	0.915693	4.96052	5.29228	4.12381e-05	0.00168099	2.17728
TC1900009316.hg.1	NM_001961	EEF2	eukaryotic translation elongation factor 2	-0.402645	13.479	-5.29138	4.1321e-05	0.00168185	2.17531
TC2000009782.hg.1	NM_001193369	DIDO1	death inducer-obliterator 1	-0.562135	10.6609	-5.2892	4.15197e-05	0.00168741	2.17061
TC1200008790.hg.1	NM_001301175	USP30	ubiquitin specific peptidase 30	-0.594191	9.40858	-5.28427	4.19741e-05	0.00170333	2.15993
TC0100016658.hg.1	NM_001270439	ARPC5	actin related protein 2/3 complex subunit 5	0.46027	10.9343	5.28329	4.20651e-05	0.00170448	2.15781
				1.24129	10.1612	5.28002	4.23703e-05	0.00171429	2.15072
TC1600010593.hg.1	NM_178818	CMTM4	CKLF-like MARVEL transmembrane domain containing 4	-0.710874	10.5028	-5.27399	4.29389e-05	0.00173472	2.13765
TSUnmapped00000725.hg.1	ENST00000630855	CCDC84	coiled-coil domain containing 84	-0.560492	5.84824	-5.27272	4.30597e-05	0.00173702	2.1349
HTA2-neg-47424450_st				-0.753728	6.87839	-5.27103	4.32203e-05	0.00174092	2.13124
				2.42493	8.35454	5.26739	4.35694e-05	0.00174981	2.12336
HTA2-pos-3080345_st				1.13858	8.98885	5.26739	4.35698e-05	0.00174981	2.12335
TC0X00008381.hg.1	NM_000276	OCRL	oculocerebrorenal syndrome of Lowe	-0.711512	8.14252	-5.25747	4.45357e-05	0.00178596	2.10185
HTA2-pos-PSR05013909.hg.1				0.723546	11.018	5.25668	4.46138e-05	0.00178646	2.10013
TC1100007801.hg.1	NM_016464	TMEM138	transmembrane protein 138	0.561646	9.43662	5.25551	4.47288e-05	0.00178843	2.09761
TC0200009964.hg.1	NM_003642	HAT1	histone acetyltransferase 1	0.738696	10.5832	5.25267	4.50113e-05	0.00179708	2.09143
TC1900009039.hg.1	NM_181846	ZSCAN22	zinc finger and SCAN domain containing 22	-0.396035	7.91898	-5.24956	4.53219e-05	0.00180683	2.08469
TC1500010915.hg.1	NR_003246	GOLGA6L5P	golgin A6 family-like 5, pseudogene	-0.535942	8.29685	-5.24824	4.54542e-05	0.00180945	2.08183
				-0.900889	8.35734	-5.24086	4.62026e-05	0.0018339	2.06582
HTA2-pos-3183473_st				1.26302	9.97226	5.24085	4.62032e-05	0.0018339	2.06581
				-0.41162	8.35368	-5.23631	4.66699e-05	0.00184896	2.05595
TC1200009253.hg.1	NM_012463	ATP6V0A2	ATPase, H+ transporting, lysosomal V0 subunit a2	-0.574773	9.37148	-5.23488	4.68183e-05	0.00184896	2.05284
HTA2-pos-3213017_st				1.12481	9.19353	5.23468	4.68387e-05	0.00184896	2.05242
TC1700010358.hg.1	NM_001303279	MYO1D	myosin ID	-0.785107	11.0312	-5.23453	4.68548e-05	0.00184896	2.05208
TC1200007687.hg.1	NM_001300821	EIF4B	eukaryotic translation initiation factor 4B	-0.441719	12.1667	-5.2332	4.69924e-05	0.00185049	2.0492
TC0200012863.hg.1	NM_001128210	SPRED2	sprouty-related, EVH1 domain containing 2	-0.651731	9.43631	-5.23261	4.70542e-05	0.00185049	2.04791
TC1600011002.hg.1	NM_145168	SDR42E1	short chain dehydrogenase/reductase family 42E, member 1	-0.786068	8.55105	-5.23219	4.70978e-05	0.00185049	2.04701
TC0300008171.hg.1	NM_017819	TRMT10C	tRNA methyltransferase 10C, mitochondrial RNase P subunit	0.973941	7.47054	5.22641	4.77044e-05	0.00186894	2.03446
TC1700010910.hg.1	NM_001193465	KANSL1	KAT8 regulatory NSL complex subunit 1	-0.400173	9.79341	-5.22641	4.77047e-05	0.00186894	2.03445
HTA2-pos-3644245_st				0.767712	11.7663	5.2253	4.78222e-05	0.00187042	2.03204
TC0600011697.hg.1	NM_138493	CCDC167	coiled-coil domain containing 167	0.782202	7.52099	5.22462	4.78939e-05	0.00187042	2.03057
TC1100011829.hg.1	NM_001039618	CREBZF	CREB/ATF bZIP transcription factor	-0.389503	9.48386	-5.2241	4.79488e-05	0.00187042	2.02945
TC1700009539.hg.1	NM_005022	PFN1	profilin 1	0.611861	11.8357	5.22197	4.81756e-05	0.00187657	2.02482
TC0X00011238.hg.1	NM_001289	CLIC2	chloride intracellular channel 2	0.862049	9.1692	5.21916	4.84769e-05	0.00188145	2.01871
TC0100012089.hg.1	NM_003272	GPR137B	G protein-coupled receptor 137B	0.545325	8.91377	5.21881	4.85143e-05	0.00188145	2.01795
TC0700010910.hg.1	NM_001127218	POLD2	polymerase (DNA directed), delta 2, accessory subunit	0.446983	8.54679	5.21758	4.8647e-05	0.00188145	2.01528
TC1900008084.hg.1	NM_006503	PSMC4	proteasome 26S subunit, ATPase 4	0.368094	8.99147	5.218	4.86017e-05	0.00188145	2.01619
TC0X00009462.hg.1	NM_001126054	CASK	calcium/calmodulin-dependent serine protein kinase (MAGUK family)	-0.478324	11.1775	-5.2188	4.85156e-05	0.00188145	2.01793
TC0100012889.hg.1	NM_001127325	MAD2L2	MAD2 mitotic arrest deficient-like 2 (yeast)	0.520871	7.73428	5.21021	4.94481e-05	0.00190972	1.99926
TC1400010634.hg.1	NM_033426	CIPC	CLOCK-interacting pacemaker	-0.672094	8.36867	-5.20595	4.99168e-05	0.00192509	1.99001
HTA2-pos-PSR01001658.hg.1				1.07468	10.2916	5.20499	5.00232e-05	0.00192646	1.98793
TC0500012107.hg.1	NM_004887	CXCL14	chemokine (C-X-C motif) ligand 14	0.482855	11.0093	5.2041	5.01223e-05	0.00192755	1.98599
HTA2-pos-3447830_st				0.441045	8.99016	5.19952	5.0633e-05	0.00194444	1.97605
TC1900011619.hg.1	NM_001207009	ZNF497	zinc finger protein 497	-0.377984	7.15429	-5.19856	5.0741e-05	0.00194583	1.97396
TC0200014108.hg.1	NM_032390	NIFK	nucleolar protein interacting with the FHA domain of MKI67	0.632236	9.74642	5.19592	5.10397e-05	0.00195453	1.9682
TSUnmapped00000073.hg.1	ENST00000626095	NDUFA10	NADH dehydrogenase (ubiquinone) 1 alpha subcomplex, 10, 42kDa	-0.659644	9.49018	-5.19466	5.11817e-05	0.00195721	1.96548
TC1600011450.hg.1	NM_032451	SPIRE2	spire-type actin nucleation factor 2	-0.475052	9.12957	-5.19301	5.13695e-05	0.00196164	1.96189
TSUnmapped00000166.hg.1	ENST00000627346	LRP6	LDL receptor related protein 6	-0.471406	6.13786	-5.18864	5.18698e-05	0.00197519	1.95239
TC0100012849.hg.1	NM_001079843	CASZ1	castor zinc finger 1	-0.743688	9.85559	-5.18903	5.18257e-05	0.00197519	1.95322
TC0300009168.hg.1	NM_016275	SELT	selenoprotein T	0.494431	11.8133	5.18677	5.2086e-05	0.00198065	1.94831
TC1900006588.hg.1	NM_015675	GADD45B	growth arrest and DNA-damage-inducible, beta	0.350602	9.31665	5.18589	5.21875e-05	0.00198174	1.9464
TC0400008175.hg.1	NM_001011513	PDLIM5	PDZ and LIM domain 5	-0.555815	11.5307	-5.18237	5.25964e-05	0.00199448	1.93875
TC0700011518.hg.1	NM_001281447	GTF2IRD2	GTF2I repeat domain containing 2	-0.451519	10.0564	-5.17948	5.29355e-05	0.00200455	1.93245
TC1700012380.hg.1	NM_006461	SPAG5	sperm associated antigen 5	0.51425	6.41248	5.17859	5.30399e-05	0.00200571	1.93052
TC1400007285.hg.1	NM_001011713	NAA30	N(alpha)-acetyltransferase 30, NatC catalytic subunit	-0.421623	9.83924	-5.16542	5.46137e-05	0.00206235	1.90185
TC2000006864.hg.1	RIN2.oAug10-unspliced	RIN2	Transcript Identified by AceView, Entrez Gene ID(s) 54453	-0.720918	7.18262	-5.16313	5.48919e-05	0.00206998	1.89687
TC0300008284.hg.1	NM_001282556	HHLA2	HERV-H LTR-associating 2	-0.878242	11.7104	-5.16103	5.51483e-05	0.00207677	1.89231
TC1800008650.hg.1	NM_001190821	SMAD7	SMAD family member 7	-0.514223	10.2063	-5.15732	5.56047e-05	0.00209106	1.88423
TC1100011545.hg.1	NM_001278485	ANAPC15	anaphase promoting complex subunit 15	0.649541	8.64034	5.14755	5.68252e-05	0.00213401	1.86294
TC0100007365.hg.1	NM_020448	NIPAL3	NIPA-like domain containing 3	-0.42654	8.38306	-5.14689	5.69082e-05	0.00213417	1.86151
TC1500007097.hg.1	NM_004048	B2M	beta-2-microglobulin	0.381047	14.004	5.14479	5.71746e-05	0.00213533	1.85693
TC1400009784.hg.1	NM_001193314	VIPAS39	VPS33B interacting protein, apical-basolateral polarity regulator, spe-39 homolog	-0.443464	9.87124	-5.14495	5.71543e-05	0.00213533	1.85728
TC0600014348.hg.1	NM_001144060	NHSL1	NHS-like 1	-0.772539	11.3592	-5.14511	5.71344e-05	0.00213533	1.85762
TC0500009481.hg.1	NM_003945	ATP6V0E1	ATPase, H+ transporting, lysosomal 9kDa, V0 subunit e1	0.52081	11.4215	5.14333	5.7361e-05	0.00213935	1.85374
TC0600007832.hg.1	NM_015695	BRPF3	bromodomain and PHD finger containing 3	-0.410209	8.80486	-5.13982	5.78101e-05	0.00215315	1.8461
TC1100011888.hg.1	NM_001114173	CTSC	cathepsin C	0.86376	11.6969	5.13737	5.81255e-05	0.00215898	1.84076
TSUnmapped00000217.hg.1	ENST00000626984	KAT6B	K(lysine) acetyltransferase 6B	-0.404006	6.85806	-5.13777	5.80738e-05	0.00215898	1.84164
TC0100015049.hg.1	NM_001013660	FRRS1	ferric-chelate reductase 1	-0.70074	8.38607	-5.13588	5.8318e-05	0.00216318	1.83752
TC0900009916.hg.1	NM_002989	CCL21	chemokine (C-C motif) ligand 21	0.788228	8.1087	5.13353	5.8624e-05	0.00217156	1.8324
TC0500012147.hg.1	NM_006805	HNRNPA0	heterogeneous nuclear ribonucleoprotein A0	0.424859	9.91254	5.13276	5.87247e-05	0.00217233	1.83071
				1.28584	10.5298	5.13102	5.89517e-05	0.00217616	1.82693
TC0300014050.hg.1	NM_153240	NPHP3	nephronophthisis 3 (adolescent)	-0.694253	8.34192	-5.13034	5.9041e-05	0.00217616	1.82545
TC1000010727.hg.1	NM_001149	ANK3	ankyrin 3, node of Ranvier (ankyrin G)	-0.919099	10.0444	-5.13013	5.90682e-05	0.00217616	1.82499
TC0500013342.hg.1	NM_001040458	ERAP1	endoplasmic reticulum aminopeptidase 1	-0.630927	11.3881	-5.12782	5.93732e-05	0.00218444	1.81995
TC1000012603.hg.1	NM_014661	FAM53B	family with sequence similarity 53, member B	-0.437395	9.55104	-5.12702	5.94792e-05	0.00218538	1.8182
TC1700006556.hg.1	NM_000430	PAFAH1B1	platelet-activating factor acetylhydrolase 1b, regulatory subunit 1 (45kDa)	-0.413428	11.3134	-5.12511	5.97325e-05	0.00219172	1.81403
TC0100013472.hg.1	NM_014280	DNAJC8	DnaJ (Hsp40) homolog, subfamily C, member 8	0.509738	9.6318	5.11695	6.08259e-05	0.00221903	1.79625
TC0300007259.hg.1	NM_001130910	CCRL2	chemokine (C-C motif) receptor-like 2	0.457826	8.73377	5.11244	6.14394e-05	0.00221903	1.78642
HTA2-pos-PSR06017407.hg.1				0.849903	10.6761	5.11246	6.14374e-05	0.00221903	1.78645
HTA2-pos-PSR6_apd_hap1001117.hg.1				0.849903	10.6761	5.11246	6.14374e-05	0.00221903	1.78645
HTA2-pos-PSR6_cox_hap2002754.hg.1				0.849903	10.6761	5.11246	6.14374e-05	0.00221903	1.78645
HTA2-pos-PSR6_dbb_hap3002667.hg.1				0.849903	10.6761	5.11246	6.14374e-05	0.00221903	1.78645
HTA2-pos-PSR6_mann_hap4002282.hg.1				0.849903	10.6761	5.11246	6.14374e-05	0.00221903	1.78645
HTA2-pos-PSR6_mcf_hap5002424.hg.1				0.849903	10.6761	5.11246	6.14374e-05	0.00221903	1.78645
HTA2-pos-PSR6_qbl_hap6002735.hg.1				0.849903	10.6761	5.11246	6.14374e-05	0.00221903	1.78645
HTA2-pos-PSR6_ssto_hap7002423.hg.1				0.849903	10.6761	5.11246	6.14374e-05	0.00221903	1.78645
TC0500008845.hg.1	NM_005859	PURA	purine-rich element binding protein A	-0.422671	10.8471	-5.11212	6.14837e-05	0.00221903	1.78571
TC0500011896.hg.1	NM_020747	ZNF608	zinc finger protein 608	-0.576352	9.11037	-5.11746	6.07572e-05	0.00221903	1.79736
HTA2-pos-PSR19002375.hg.1				1.20021	10.1807	5.11173	6.15377e-05	0.00221903	1.78485
TC1900011814.hg.1	NM_006959	ZNF17	zinc finger protein 17	-0.470026	8.82595	-5.11008	6.17638e-05	0.00222423	1.78126
TC1500010893.hg.1	NM_002833	PTPN9	protein tyrosine phosphatase, non-receptor type 9	-0.346911	9.18204	-5.10905	6.19056e-05	0.00222639	1.77901
TC0700008081.hg.1	NM_001282403	MDH2	malate dehydrogenase 2	0.389342	10.8435	5.10682	6.22137e-05	0.00223166	1.77414
TC1500008841.hg.1	TJP1.kAug10-unspliced	TJP1	Transcript Identified by AceView, Entrez Gene ID(s) 7082	-0.846403	5.69482	-5.1068	6.22163e-05	0.00223166	1.7741
TC0100011200.hg.1	NM_006335	TIMM17A	translocase of inner mitochondrial membrane 17 homolog A (yeast)	0.78498	9.18622	5.10614	6.23083e-05	0.00223202	1.77265
TSUnmapped00000375.hg.1	ENST00000630225	NDUFA10	NADH dehydrogenase (ubiquinone) 1 alpha subcomplex, 10, 42kDa	-0.418611	7.97689	-5.105	6.24663e-05	0.00223473	1.77017
TC0100010241.hg.1	NM_002432	MNDA	myeloid cell nuclear differentiation antigen	1.34584	5.83486	5.10193	6.28942e-05	0.0022456	1.76348
HTA2-pos-PSR01028944.hg.1				0.782952	11.9654	5.10155	6.2948e-05	0.0022456	1.76264
TC1400008588.hg.1	NM_007110	TEP1	telomerase-associated protein 1	-0.489261	9.72143	-5.10105	6.30179e-05	0.0022456	1.76155
HTA2-pos-PSR19002373.hg.1				0.550322	9.6816	5.09859	6.33637e-05	0.00225497	1.75619
TC0500009470.hg.1	NM_001031711	ERGIC1	endoplasmic reticulum-golgi intermediate compartment 1	-0.41747	11.6657	-5.09553	6.37974e-05	0.00226096	1.74951
TC0200013700.hg.1	NM_032718	MFSD9	major facilitator superfamily domain containing 9	-0.490137	8.99329	-5.09565	6.37796e-05	0.00226096	1.74978
TC1600011409.hg.1	NM_020786	PDP2	pyruvate dehyrogenase phosphatase catalytic subunit 2	-0.503464	8.04438	-5.09668	6.36347e-05	0.00226096	1.75201
TC0700013388.hg.1	NR_040583	STAG3L1	stromal antigen 3-like 1 (pseudogene)	-0.551982	10.782	-5.09506	6.38646e-05	0.00226096	1.74847
TC0300013807.hg.1	NM_005108	XYLB	xylulokinase homolog (H. influenzae)	-0.6582	9.07144	-5.09409	6.40023e-05	0.00226232	1.74636
HTA2-pos-PSR06035599.hg.1				0.552073	10.0606	5.09362	6.40694e-05	0.00226232	1.74534
TC1100010996.hg.1	NM_001247999	MS4A6A	membrane-spanning 4-domains, subfamily A, member 6A	0.621885	10.5598	5.08871	6.47736e-05	0.00227989	1.73462
TC0900010878.hg.1	NM_000136	FANCC	Fanconi anemia complementation group C	-0.463133	8.94459	-5.08732	6.49743e-05	0.00227989	1.73159
TC2200006681.hg.1	NM_005207	CRKL	v-crk avian sarcoma virus CT10 oncogene homolog-like	-0.476563	10.9285	-5.08793	6.48859e-05	0.00227989	1.73293
TC1100006760.hg.1	NM_001256568	PPFIBP2	PTPRF interacting protein, binding protein 2 (liprin beta 2)	-0.52065	10.0534	-5.08724	6.49863e-05	0.00227989	1.73141
TC0100015645.hg.1	NM_001101663	NBPF11	neuroblastoma breakpoint family, member 11	-0.613506	9.07341	-5.08775	6.4912e-05	0.00227989	1.73253
TC0700009676.hg.1	NM_153236	GIMAP7	GTPase, IMAP family member 7	0.580055	9.05712	5.08492	6.53225e-05	0.00228873	1.72635
TC0400012811.hg.1	NM_000788	DCK	deoxycytidine kinase	0.563615	8.83205	5.0829	6.56174e-05	0.00229315	1.72194
TC1700009081.hg.1	NM_001042573	ENGASE	endo-beta-N-acetylglucosaminidase	-0.428972	9.45472	-5.08298	6.56069e-05	0.00229315	1.7221
TC0200009300.hg.1	NM_001142370	PTPN18	protein tyrosine phosphatase, non-receptor type 18 (brain-derived)	-0.379389	8.99112	-5.07866	6.62401e-05	0.00231194	1.71268
TC1100013123.hg.1	ENST00000530911	PIDD1	p53-induced death domain protein 1	-0.409621	6.58014	-5.07692	6.64988e-05	0.00231799	1.70886
TC1600011556.hg.1	NM_022341	PDF	peptide deformylase (mitochondrial)	-0.3884	9.63373	-5.07621	6.66029e-05	0.00231865	1.70733
TC1100009309.hg.1	NM_003105	SORL1	sortilin-related receptor, L(DLR class) A repeats containing	-0.801957	10.2783	-5.07389	6.69485e-05	0.0023277	1.70226
TC0300011298.hg.1	NM_001256560	DNASE1L3	deoxyribonuclease I-like 3	1.09111	7.85926	5.07165	6.72838e-05	0.00233416	1.69736
TC0700007065.hg.1	NM_001197026	PLEKHA8	pleckstrin homology domain containing, family A (phosphoinositide binding specific) member 8	-0.496106	8.67033	-5.0715	6.73059e-05	0.00233416	1.69704
TC1000007421.hg.1	NR_026693	ZNF487	zinc finger protein 487	-0.411488	7.55328	-5.07066	6.74324e-05	0.00233557	1.6952
TC0X00011139.hg.1	NM_004344	CETN2	centrin 2	0.624307	9.03362	5.06842	6.77703e-05	0.0023413	1.6903
TC0500009824.hg.1	ZDHHC11.rAug10-unspliced	ZDHHC11	Transcript Identified by AceView, Entrez Gene ID(s) 79844	-0.893379	6.19841	-5.06858	6.77468e-05	0.0023413	1.69064
TC1400007093.hg.1	NM_172193	KLHDC1	kelch domain containing 1	-0.830456	8.72234	-5.06761	6.78936e-05	0.00234259	1.68852
TC0100015957.hg.1	NM_018489	ASH1L	ash1 (absent, small, or homeotic)-like (Drosophila)	-0.501936	9.23609	-5.06696	6.79912e-05	0.00234298	1.68711
TC1500008003.hg.1	NM_001301203	TMED3	transmembrane p24 trafficking protein 3	0.543553	9.1433	5.0632	6.85641e-05	0.00235973	1.67889
TC1200010793.hg.1	NM_001244705	CSAD	cysteine sulfinic acid decarboxylase	-0.403903	8.52851	-5.05923	6.9174e-05	0.00237494	1.67021
TC1100012810.hg.1	NFRKB.uAug10-unspliced	NFRKB	Transcript Identified by AceView, Entrez Gene ID(s) 4798	-0.766152	7.43919	-5.05918	6.91807e-05	0.00237494	1.67011
TC0100012869.hg.1	NM_003132	SRM	spermidine synthase	0.426939	8.18477	5.05675	6.9558e-05	0.00238488	1.66478
TC0600014257.hg.1	NM_001243042	HLA-C	major histocompatibility complex, class I, C	0.681009	11.5711	5.05435	6.99307e-05	0.00239464	1.65955
TC0900012197.hg.1	NM_000954	PTGDS	prostaglandin D2 synthase 21kDa (brain)	0.953056	8.60413	5.05259	7.02064e-05	0.00240106	1.65569
				0.552053	10.5373	5.04868	7.08209e-05	0.00241297	1.64715
				0.552053	10.5373	5.04868	7.08209e-05	0.00241297	1.64715
				0.552053	10.5373	5.04868	7.08209e-05	0.00241297	1.64715
TC1100011395.hg.1	NM_001031847	CPT1A	carnitine palmitoyltransferase 1A (liver)	-0.665381	10.808	-5.04547	7.13308e-05	0.0024273	1.64012
TC0100015350.hg.1	NM_000036	AMPD1	adenosine monophosphate deaminase 1	-1.27035	8.4794	-5.04443	7.14967e-05	0.0024299	1.63785
TC0200011130.hg.1	NM_003648	DGKD	diacylglycerol kinase, delta 130kDa	-0.454213	9.22478	-5.0437	7.1612e-05	0.00243079	1.63627
TC1100006576.hg.1	NM_001297649	CD81	CD81 molecule	0.931811	10.4528	5.04188	7.19049e-05	0.00243391	1.63227
				-0.310011	8.54118	-5.0409	7.20623e-05	0.00243391	1.63013
				-0.310011	8.54118	-5.0409	7.20623e-05	0.00243391	1.63013
				-0.310011	8.54118	-5.0409	7.20623e-05	0.00243391	1.63013
TC0200014414.hg.1	NM_001008540	CXCR4	chemokine (C-X-C motif) receptor 4	1.1665	10.53	5.03987	7.22282e-05	0.00243649	1.62787
TC0400008380.hg.1	NM_017918	CCDC109B	coiled-coil domain containing 109B	1.11418	8.57389	5.03841	7.24639e-05	0.00244142	1.62468
HTA2-pos-3513296_st				1.13636	11.7473	5.03638	7.27932e-05	0.00244947	1.62024
				-0.640716	9.62958	-5.03172	7.35542e-05	0.00247067	1.61005
TC1000009414.hg.1	NM_005539	INPP5A	inositol polyphosphate-5-phosphatase A	-0.428277	10.1325	-5.03136	7.36128e-05	0.00247067	1.60927
HTA2-pos-PSR19002377.hg.1				1.03234	11.051	5.03086	7.36957e-05	0.00247067	1.60816
TC0200008041.hg.1	NM_001009570	CCT7	chaperonin containing TCP1, subunit 7 (eta)	0.45586	9.48523	5.02838	7.41052e-05	0.00247584	1.60273
TC0300007474.hg.1	NM_015512	DNAH1	dynein, axonemal, heavy chain 1	-0.388124	8.80773	-5.02886	7.40259e-05	0.00247584	1.60378
TC1200008081.hg.1	NM_003583	DYRK2	dual specificity tyrosine-(Y)-phosphorylation regulated kinase 2	-0.668969	10.0255	-5.02827	7.41232e-05	0.00247584	1.60249
HTA2-pos-3482867_st				0.899375	8.37125	5.02317	7.49728e-05	0.00250115	1.59133
TC1700010459.hg.1	NM_002983	CCL3	chemokine (C-C motif) ligand 3	0.993308	8.12661	5.02017	7.54762e-05	0.00251178	1.58477
TC0600006870.hg.1	NM_152551	SNRNP48	small nuclear ribonucleoprotein, U11/U12 48KDa subunit	-0.484598	8.89784	-5.02058	7.54079e-05	0.00251178	1.58566
TC0900007576.hg.1	NM_000700	ANXA1	annexin A1	0.864039	10.4877	5.01887	7.56953e-05	0.00251599	1.58193
TC1400007628.hg.1	NM_000021	PSEN1	presenilin 1	-0.408745	10.9757	-5.01703	7.60083e-05	0.0025205	1.57789
TC0200015506.hg.1	NM_017759	INO80D	INO80 complex subunit D	-0.489722	9.40082	-5.01694	7.6023e-05	0.0025205	1.5777
TC0700013323.hg.1	NM_001130965	SUN1	Sad1 and UNC84 domain containing 1	-0.667827	11.0001	-5.01643	7.61091e-05	0.0025205	1.57659
HTA2-pos-2928788_st				0.52191	11.936	5.01454	7.64315e-05	0.0025281	1.57245
TC1400008056.hg.1	NM_001288952	IFI27	interferon, alpha-inducible protein 27	1.59975	10.1919	5.01182	7.68975e-05	0.00253534	1.56649
				1.22101	10.2099	5.01001	7.72098e-05	0.00253534	1.56252
				1.22101	10.2099	5.01001	7.72098e-05	0.00253534	1.56252
				1.22101	10.2099	5.01001	7.72098e-05	0.00253534	1.56252
				1.22101	10.2099	5.01001	7.72098e-05	0.00253534	1.56252
				1.22101	10.2099	5.01001	7.72098e-05	0.00253534	1.56252
TC0100011276.hg.1	NM_001304464	SNRPE	small nuclear ribonucleoprotein polypeptide E	0.996344	10.1427	5.0081	7.75393e-05	0.00254308	1.55835
TC1200010601.hg.1	NM_001143781	FKBP11	FK506 binding protein 11	1.03777	8.6952	5.00684	7.77584e-05	0.00254551	1.55558
TSUnmapped00000517.hg.1	ENST00000628429	HYOU1	hypoxia up-regulated 1	0.436258	8.54066	5.0066	7.78004e-05	0.00254551	1.55505
TC0400012874.hg.1	NM_207352	CYP4V2	cytochrome P450, family 4, subfamily V, polypeptide 2	-0.868193	10.3851	-5.00419	7.82205e-05	0.00255617	1.54978
HTA2-pos-PSR06007485.hg.1				1.15889	9.75906	5.00258	7.85018e-05	0.00256229	1.54626
TC0100016199.hg.1	NM_001297713	OLFML2B	olfactomedin like 2B	0.720279	7.46406	4.99993	7.89687e-05	0.00257444	1.54045
TC1900011758.hg.1	NM_000041	APOE	apolipoprotein E	0.899319	9.49518	4.99909	7.91171e-05	0.00257477	1.53861
TC1600008580.hg.1	NM_022041	GAN	gigaxonin	-0.705715	8.7494	-4.9988	7.91685e-05	0.00257477	1.53798
TC0400011053.hg.1	NM_001565	CXCL10	chemokine (C-X-C motif) ligand 10	3.20883	8.21886	4.9954	7.97737e-05	0.00258943	1.53052
TC0100007786.hg.1	NM_012199	AGO1	argonaute RISC catalytic component 1	-0.459933	9.70716	-4.9952	7.98097e-05	0.00258943	1.53007
				-0.343533	9.55387	-4.99193	8.03954e-05	0.00260183	1.52291
TC1100009238.hg.1	NM_000190	HMBS	hydroxymethylbilane synthase	0.683669	6.55581	4.99146	8.04787e-05	0.00260183	1.52189
TC0700009827.hg.1	NM_053043	RBM33	RNA binding motif protein 33	-0.392766	9.17464	-4.99177	8.04236e-05	0.00260183	1.52257
TC0800009819.hg.1	NM_003974	DOK2	docking protein 2	0.66561	8.21669	4.989	8.09224e-05	0.00260687	1.51651
TC0300009609.hg.1	NM_004301	ACTL6A	actin-like 6A	0.423397	8.38064	4.98972	8.07927e-05	0.00260687	1.51808
TC0700013493.hg.1	NM_018051	WDR60	WD repeat domain 60	-0.599776	8.76925	-4.9891	8.09055e-05	0.00260687	1.51671
TC1200010866.hg.1	NM_001257389	CD63	CD63 molecule	0.713244	11.9211	4.98716	8.12564e-05	0.00261453	1.51247
TC1400006718.hg.1	NM_001281528	PSME1	proteasome activator subunit 1	1.3374	10.2082	4.98427	8.17845e-05	0.00262842	1.50613
TC1100011374.hg.1	NM_001300907	KMT5B	lysine (K)-specific methyltransferase 5B	-0.533356	10.6076	-4.98356	8.19133e-05	0.00262945	1.50459
TC1700012249.hg.1	NR_039881	MIR4728	microRNA 4728	-0.576875	9.7175	-4.98245	8.21186e-05	0.00263293	1.50213
TC0100010397.hg.1	NM_031423	NUF2	NUF2, NDC80 kinetochore complex component	1.07718	6.0033	4.97902	8.27509e-05	0.00265008	1.49462
TC1200012597.hg.1	NM_001260511	MGST1	microsomal glutathione S-transferase 1	0.975704	10.4408	4.97515	8.34701e-05	0.00265167	1.48614
TC0200011889.hg.1	NM_014713	LAPTM4A	lysosomal protein transmembrane 4 alpha	0.479849	12.3299	4.97699	8.31276e-05	0.00265167	1.49017
TC0800012245.hg.1	NM_001109689	ZNF250	zinc finger protein 250	-0.421426	8.41144	-4.97461	8.35705e-05	0.00265167	1.48496
TC0100014032.hg.1	NM_001145349	IPP	intracisternal A particle-promoted polypeptide	-0.427058	8.71024	-4.97691	8.31429e-05	0.00265167	1.48999
TC1400008343.hg.1	NM_001242414	WDR20	WD repeat domain 20	-0.43584	8.67941	-4.97456	8.35809e-05	0.00265167	1.48484
TC0700009977.hg.1	NM_002607	PDGFA	platelet-derived growth factor alpha polypeptide	-0.540984	9.51905	-4.97514	8.34725e-05	0.00265167	1.48611
TC0100008398.hg.1	NM_015547	ACOT11	acyl-CoA thioesterase 11	-0.634386	9.34134	-4.97763	8.30089e-05	0.00265167	1.49157
TC1200011474.hg.1	NM_001001323	ATP2B1	ATPase, Ca++ transporting, plasma membrane 1	-0.65403	10.2917	-4.97549	8.34065e-05	0.00265167	1.48689
HTA2-pos-3145090_st				1.41342	10.2795	4.97364	8.37536e-05	0.00265405	1.48282
TC1300006770.hg.1	NM_001204406	ALOX5AP	arachidonate 5-lipoxygenase-activating protein	0.861506	9.46946	4.97111	8.42283e-05	0.00265671	1.47728
HTA2-pos-PSR05013906.hg.1				0.547958	11.875	4.97181	8.40973e-05	0.00265671	1.47881
TC0100013557.hg.1	NM_004814	SNRNP40	small nuclear ribonucleoprotein, U5 40kDa subunit	0.54901	8.08907	4.97127	8.41992e-05	0.00265671	1.47762
TC1000007272.hg.1	NM_001267562	CREM	cAMP responsive element modulator	0.515577	8.32867	4.97261	8.3947e-05	0.00265671	1.48056
TC1400008689.hg.1	NM_001130725	PSMB5	proteasome subunit beta 5	1.15747	9.03847	4.96925	8.45806e-05	0.00266473	1.47319
TC0100012497.hg.1	NM_001282538	GNB1	guanine nucleotide binding protein (G protein), beta polypeptide 1	-0.420729	12.8187	-4.96864	8.46953e-05	0.00266525	1.47187
HTA2-pos-3513286_st				1.07204	9.21753	4.96797	8.48233e-05	0.0026662	1.47039
				0.909663	11.3078	4.96741	8.49297e-05	0.00266646	1.46916
HTA2-pos-3686554_st				0.700429	11.3067	4.96206	8.59522e-05	0.00269545	1.45744
TC0900008839.hg.1	NM_001006641	SLC25A25	solute carrier family 25 (mitochondrial carrier; phosphate carrier), member 25	-0.424085	7.91242	-4.96019	8.63127e-05	0.00270063	1.45334
TC0700013435.hg.1	ENST00000472116	CDHR3	cadherin-related family member 3	-0.441282	7.86056	-4.96018	8.6316e-05	0.00270063	1.4533
TC0900009773.hg.1	NM_022901	LRRC19	leucine rich repeat containing 19	-0.735652	11.6854	-4.95895	8.65538e-05	0.00270496	1.4506
TC1200008525.hg.1	NM_003095	SNRPF	small nuclear ribonucleoprotein polypeptide F	1.10491	8.34766	4.95813	8.67117e-05	0.00270678	1.44882
HTA2-pos-PSR14009912.hg.1				0.973739	10.4685	4.95591	8.71438e-05	0.00271715	1.44395
TC0400011957.hg.1	hsa_circ_0001443	MAML3	Memczak2013 ALT_ACCEPTOR, ALT_DONOR, coding, INTERNAL, intronic best transcript NM_018717	-0.597146	7.67138	-4.95118	8.80727e-05	0.00274297	1.43356
TC2000007102.hg.1	NM_001172129	HCK	HCK proto-oncogene, Src family tyrosine kinase	0.675791	8.70017	4.95065	8.81771e-05	0.00274307	1.4324
TC0100018443.hg.1	NM_003713	PLPP3	phospholipid phosphatase 3	0.50997	10.3458	4.94855	8.85938e-05	0.00275115	1.42779
HTA2-pos-3513294_st				1.08421	10.7791	4.94832	8.86392e-05	0.00275115	1.42728
TC0100008955.hg.1	NM_006256	PKN2	protein kinase N2	-0.533594	11.3109	-4.94692	8.89171e-05	0.00275663	1.42422
TC1700012218.hg.1	NM_015077	SARM1	sterile alpha and TIR motif containing 1	-0.57021	7.55898	-4.94506	8.9288e-05	0.00275869	1.42014
TC1500006994.hg.1	NM_007236	CHP1	calcineurin-like EF-hand protein 1	-0.61202	12.2827	-4.946	8.91018e-05	0.00275869	1.42218
TC0400009132.hg.1	NM_001281737	ETFDH	electron-transferring-flavoprotein dehydrogenase	-0.793903	10.6269	-4.94532	8.9237e-05	0.00275869	1.4207
TC1100010456.hg.1	NM_000280	PAX6	paired box 6	-0.461771	5.9924	-4.94446	8.9409e-05	0.0027593	1.41881
				-0.595305	10.2693	-4.94094	9.01173e-05	0.002778	1.41108
TC0100018465.hg.1	NM_005872	BCAS2	breast carcinoma amplified sequence 2	0.607154	9.39457	4.93601	9.1118e-05	0.00280429	1.40027
				-0.297777	8.37752	-4.93573	9.11764e-05	0.00280429	1.39964
TC2000007895.hg.1	NM_020673	RAB22A	RAB22A, member RAS oncogene family	-0.381115	10.4727	-4.92945	9.24678e-05	0.0028408	1.38586
TC1700008734.hg.1	NM_001033569	AMZ2	archaelysin family metallopeptidase 2	0.445339	9.52103	4.92832	9.27032e-05	0.00284422	1.38337
TC0100016839.hg.1	NM_001195215	DENND1B	DENN/MADD domain containing 1B	-0.506923	9.80907	-4.92791	9.27885e-05	0.00284422	1.38247
TC2000009921.hg.1	NM_015478	L3MBTL1	l(3)mbt-like 1 (Drosophila)	-0.426278	6.96994	-4.92533	9.33262e-05	0.00285462	1.37681
TC0700008849.hg.1	NM_001172766	FOXP2	forkhead box P2	-0.546101	8.19852	-4.92528	9.33377e-05	0.00285462	1.37669
TC0100012539.hg.1	NR_037844	LOC115110	uncharacterized LOC115110	-0.40729	10.1526	-4.921	9.42364e-05	0.00287476	1.36731
TC2000010002.hg.1	NM_001242539	NCOA6	nuclear receptor coactivator 6	-0.479744	9.21193	-4.92105	9.42264e-05	0.00287476	1.36741
HTA2-pos-PSR15015200.hg.1				0.557862	12.0643	4.92064	9.43133e-05	0.00287476	1.36651
TC0200013095.hg.1	NM_001035505	BOLA3	bolA family member 3	1.45196	8.54586	4.9196	9.45337e-05	0.00287825	1.36422
TC0900006762.hg.1	NM_001010887	ACER2	alkaline ceramidase 2	-0.758561	7.67323	-4.91799	9.48764e-05	0.00288545	1.36068
TC1100008144.hg.1	NM_000852	GSTP1	glutathione S-transferase pi 1	1.238	10.3246	4.91482	9.5553e-05	0.00290278	1.35372
TC0600009140.hg.1	NM_138408	GTF3C6	general transcription factor IIIC subunit 6	0.87457	8.4762	4.91358	9.58195e-05	0.00290763	1.35099
TC0100008308.hg.1	NM_004799	ZFYVE9	zinc finger, FYVE domain containing 9	-0.526716	8.20387	-4.91086	9.64043e-05	0.00292211	1.34503
TC0700011510.hg.1	NM_001278791	RFC2	replication factor C subunit 2	0.546942	8.1876	4.90464	9.77613e-05	0.00295995	1.33134
TC1000011499.hg.1	NM_001017423	ALDH18A1	aldehyde dehydrogenase 18 family, member A1	-0.596034	11.3161	-4.9007	9.86289e-05	0.00298289	1.32269
HTA2-pos-PSR05013775.hg.1				1.0323	10.132	4.89633	9.95997e-05	0.00300891	1.3131
TC1400006534.hg.1	NM_005615	RNASE6	ribonuclease, RNase A family, k6	0.983829	8.44341	4.89267	0.000100422	0.00302703	1.30505
TC0600014215.hg.1	NM_001253846	GMDS	GDP-mannose 4,6-dehydratase	0.722816	9.8618	4.89303	0.000100342	0.00302703	1.30583
TC0100009195.hg.1	NM_001271684	SLC35A3	solute carrier family 35 (UDP-N-acetylglucosamine (UDP-GlcNAc) transporter), member A3	-0.462931	12.198	-4.89076	0.000100854	0.00303667	1.30085
				-0.504422	7.40343	-4.88986	0.000101059	0.00303949	1.29885
TC1100007874.hg.1	NM_002696	POLR2G	polymerase (RNA) II (DNA directed) polypeptide G	1.27011	7.87121	4.88835	0.000101402	0.00304642	1.29554
TC1900008860.hg.1	ENST00000326764	LENG8	leukocyte receptor cluster (LRC) member 8	-0.615511	11.0707	-4.8847	0.000102237	0.00306135	1.28751
TC1000008663.hg.1	NM_001203244	SEMA4G	sema domain, immunoglobulin domain (Ig), transmembrane domain (TM) and short cytoplasmic domain, (semaphorin) 4G	-0.688249	9.12377	-4.8851	0.000102144	0.00306135	1.28839
TC0600009144.hg.1	NM_153369	KIAA1919	KIAA1919	-0.938188	10.4034	-4.88492	0.000102185	0.00306135	1.28801
				0.971913	9.07246	4.88265	0.000102707	0.00307207	1.28301
TC0800010193.hg.1	NM_001024380	TM2D2	TM2 domain containing 2	0.560637	9.18228	4.88015	0.000103286	0.00308598	1.27751
TC1100012574.hg.1	hsa_circ_0000366	SORL1	Memczak2013 ANTISENSE, CDS, coding, INTERNAL best transcript NM_003105	-0.67543	8.79996	-4.87887	0.000103583	0.00309144	1.2747
TC1200010592.hg.1	NM_015270	ADCY6	adenylate cyclase 6	-0.558607	9.77257	-4.878	0.000103787	0.00309415	1.27277
				0.366643	12.7584	4.87665	0.000104101	0.0031001	1.26982
TC0600014065.hg.1	NM_001085401	C6orf201	chromosome 6 open reading frame 201	-0.559077	5.63663	-4.87486	0.000104521	0.00310921	1.26587
TC2000009247.hg.1	NM_080608	SPATA25	spermatogenesis associated 25	-0.691702	7.99631	-4.87363	0.00010481	0.00311439	1.26317
TC1700007557.hg.1	NM_002982	CCL2	chemokine (C-C motif) ligand 2	1.22498	8.48329	4.86696	0.000106392	0.00315545	1.2485
TC0X00010346.hg.1	NM_001167970	TRMT2B	tRNA methyltransferase 2 homolog B	-0.307054	9.46407	-4.86683	0.000106424	0.00315545	1.24821
TC0100010686.hg.1	NM_001007214	CACYBP	calcyclin binding protein	0.943624	10.0605	4.86162	0.000107677	0.00318024	1.23675
TC0600010057.hg.1	NM_001303253	ACAT2	acetyl-CoA acetyltransferase 2	0.661828	8.77216	4.86066	0.000107909	0.00318024	1.23464
TC1800009206.hg.1	NM_001303471	TXNL4A	thioredoxin-like 4A	0.623763	9.45196	4.86168	0.000107662	0.00318024	1.23688
TC1100009649.hg.1	NM_001017524	SIRT3	sirtuin 3	-0.322697	9.39859	-4.86045	0.000107961	0.00318024	1.23416
TC2100007039.hg.1	NM_005128	DOPEY2	dopey family member 2	-0.424107	9.67522	-4.86166	0.000107667	0.00318024	1.23684
TSUnmapped00000513.hg.1	ENST00000630311	DGKD	diacylglycerol kinase, delta 130kDa	-0.613387	7.62493	-4.86115	0.000107792	0.00318024	1.2357
TC1300008443.hg.1	NM_153371	LNX2	ligand of numb-protein X 2	-0.483974	9.19989	-4.85751	0.000108675	0.00319781	1.22771
TC1900011925.hg.1	ENST00000597458	ZNF91	zinc finger protein 91	-0.794338	8.61861	-4.85544	0.000109184	0.00320931	1.22314
HTA2-pos-PSR05013764.hg.1				0.632522	11.4842	4.85333	0.000109702	0.00322071	1.2185
TC0500007491.hg.1	NM_001304428	GAPT	GRB2-binding adaptor protein, transmembrane	1.16263	7.56886	4.8529	0.000109809	0.00322071	1.21755
HTA2-pos-PSR11032411.hg.1				0.417246	11.3408	4.84961	0.000110623	0.0032411	1.21032
HTA2-pos-2928784_st				0.599028	11.0891	4.84797	0.000111032	0.00324933	1.20671
TC1300009639.hg.1	NM_001079669	TMTC4	transmembrane and tetratricopeptide repeat containing 4	-0.428581	9.52633	-4.84753	0.000111143	0.00324933	1.20572
TC0300009731.hg.1	NM_001242314	MAP3K13	mitogen-activated protein kinase kinase kinase 13	-0.835378	9.83946	-4.84597	0.000111532	0.0032572	1.2023
TC1400009329.hg.1	NM_021136	RTN1	reticulon 1	0.507061	7.40126	4.8448	0.000111826	0.00326228	1.19973
HTA2-neg-47423384_st				-0.810205	5.72581	-4.84418	0.000111983	0.00326335	1.19836
TC0100008061.hg.1	NM_015284	SZT2	seizure threshold 2 homolog (mouse)	-0.385686	9.81779	-4.84145	0.000112672	0.00327992	1.19235
TC0100018435.hg.1	NM_001159936	EBNA1BP2	EBNA1 binding protein 2	0.444692	9.18557	4.83744	0.000113694	0.00330611	1.18351
TC0400007556.hg.1	NM_024592	SRD5A3	steroid 5 alpha-reductase 3	0.766323	9.01273	4.83439	0.000114477	0.00332534	1.17679
HTA2-pos-3374146_st				0.837446	10.1907	4.8329	0.000114861	0.00333228	1.17351
TC0800012432.hg.1	NM_014018	MRPS28	mitochondrial ribosomal protein S28	0.834161	8.07704	4.83251	0.000114961	0.00333228	1.17266
TC1200011767.hg.1	NM_032148	SLC41A2	solute carrier family 41 (magnesium transporter), member 2	-0.602833	10.1579	-4.82625	0.000116593	0.00337239	1.15886
TC1500009921.hg.1	NM_001008224	UACA	uveal autoantigen with coiled-coil domains and ankyrin repeats	-0.713631	10.4427	-4.82657	0.000116509	0.00337239	1.15956
				0.874641	7.51438	4.82192	0.000117734	0.00340176	1.14933
TC1600006826.hg.1	NM_000663	ABAT	4-aminobutyrate aminotransferase	-0.439746	8.65638	-4.82124	0.000117914	0.00340335	1.14784
TC0500009478.hg.1	NM_016093	RPL26L1	ribosomal protein L26-like 1	1.04359	8.1002	4.81886	0.000118547	0.00340717	1.14259
HTA2-pos-PSR06035597.hg.1				0.774189	10.542	4.81933	0.000118424	0.00340717	1.14361
TC0X00006631.hg.1	NM_021109	TMSB4X	thymosin beta 4, X-linked	0.525978	13.1933	4.81957	0.000118358	0.00340717	1.14416
TC0700008252.hg.1	NM_001143935	CROT	carnitine O-octanoyltransferase	-0.82825	9.18622	-4.8193	0.000118432	0.00340717	1.14354
TC0900007085.hg.1	NM_006285	TESK1	testis-specific kinase 1	-0.329424	9.87527	-4.81458	0.000119697	0.00343658	1.13314
TC0200010788.hg.1	NM_005731	ARPC2	actin related protein 2/3 complex subunit 2	0.422869	10.7561	4.81259	0.000120232	0.00344104	1.12878
TSUnmapped00000012.hg.1	ENST00000625211	LRP6	LDL receptor related protein 6	-0.528091	7.88106	-4.81305	0.000120108	0.00344104	1.12979
TC2200007672.hg.1	NM_015124	GRAMD4	GRAM domain containing 4	-0.701216	8.74713	-4.81261	0.000120227	0.00344104	1.12882
TC1100013097.hg.1	NM_015523	REXO2	RNA exonuclease 2	1.21267	7.50846	4.81097	0.000120673	0.0034425	1.12519
TC0700013362.hg.1	NM_015969	MRPS17	mitochondrial ribosomal protein S17	0.59453	8.25281	4.80927	0.000121135	0.0034425	1.12146
TC1600011446.hg.1	NM_003119	SPG7	spastic paraplegia 7 (pure and complicated autosomal recessive)	-0.384954	9.18177	-4.81115	0.000120623	0.0034425	1.1256
HTA2-pos-PSR06017404.hg.1				0.836818	10.4246	4.80822	0.000121422	0.0034425	1.11913
HTA2-pos-PSR6_apd_hap1001114.hg.1				0.836818	10.4246	4.80822	0.000121422	0.0034425	1.11913
HTA2-pos-PSR6_dbb_hap3002664.hg.1				0.836818	10.4246	4.80822	0.000121422	0.0034425	1.11913
HTA2-pos-PSR6_mann_hap4002279.hg.1				0.836818	10.4246	4.80822	0.000121422	0.0034425	1.11913
HTA2-pos-PSR6_mcf_hap5002421.hg.1				0.836818	10.4246	4.80822	0.000121422	0.0034425	1.11913
HTA2-pos-PSR6_ssto_hap7002420.hg.1				0.836818	10.4246	4.80822	0.000121422	0.0034425	1.11913
HTA2-pos-PSR05013777.hg.1				0.872073	8.75507	4.80628	0.000121954	0.00345048	1.11485
TC0X00010406.hg.1	NM_001006684	TCEAL8	transcription elongation factor A (SII)-like 8	0.957747	8.76151	4.80516	0.000122261	0.00345048	1.1124
TC1100011010.hg.1	NM_014502	PRPF19	pre-mRNA processing factor 19	0.331373	9.08347	4.80489	0.000122336	0.00345048	1.1118
TC1300007344.hg.1	NM_001146070	TDRD3	tudor domain containing 3	-0.479724	8.97398	-4.80466	0.0001224	0.00345048	1.11128
TC0700008450.hg.1	NM_014916	LMTK2	lemur tyrosine kinase 2	-0.606576	10.4277	-4.80446	0.000122453	0.00345048	1.11086
TC0800012308.hg.1	NM_144650	ADHFE1	alcohol dehydrogenase, iron containing 1	-0.650483	7.85809	-4.80442	0.000122465	0.00345048	1.11076
TC1100011485.hg.1	NM_012309	SHANK2	SH3 and multiple ankyrin repeat domains 2	-0.329924	8.21216	-4.80226	0.000123062	0.0034637	1.10601
HTA2-pos-PSR17013958.hg.1				0.877209	9.28092	4.80137	0.00012331	0.00346709	1.10404
HTA2-pos-3644241_st				0.954718	10.7736	4.8006	0.000123524	0.00346952	1.10234
TC0500013395.hg.1	NM_145266	NUDCD2	NudC domain containing 2	0.850914	7.06871	4.79886	0.000124009	0.00347954	1.0985
TC1100008790.hg.1	NM_001286067	C11orf54	chromosome 11 open reading frame 54	-0.683265	10.8857	-4.79303	0.00012565	0.00352194	1.08564
TC1600011578.hg.1	NM_001282683	FBXO31	F-box protein 31	-0.35112	9.50279	-4.79136	0.000126121	0.00353152	1.08197
TSUnmapped00000154.hg.1	ENST00000626957	LRP6	LDL receptor related protein 6	-0.462733	8.43657	-4.79091	0.000126251	0.00353152	1.08096
TC1900011781.hg.1	NM_001207042	PRMT1	protein arginine methyltransferase 1	0.426626	9.96693	4.78952	0.000126647	0.00353896	1.0779
TC1700008719.hg.1	NM_002266	KPNA2	karyopherin alpha 2 (RAG cohort 1, importin alpha 1)	0.951043	9.69262	4.78904	0.000126783	0.00353912	1.07685
TC0100009417.hg.1	NM_001300834	C1orf162	chromosome 1 open reading frame 162	0.752979	7.63528	4.78721	0.000127308	0.00355012	1.07281
HTA2-pos-PSR05013774.hg.1				0.731089	11.0437	4.78363	0.000128339	0.00357292	1.06491
TC1600007521.hg.1	NM_001170634	FUS	FUS RNA binding protein	0.359998	11.2523	4.78346	0.000128388	0.00357292	1.06454
TC0400011748.hg.1	NM_001237	CCNA2	cyclin A2	0.883404	9.08192	4.78104	0.000129091	0.00358148	1.05919
TC1100008127.hg.1	NM_017857	SSH3	slingshot protein phosphatase 3	-0.308252	9.79784	-4.78153	0.000128947	0.00358148	1.06029
TC0400009431.hg.1	NM_001080477	TENM3	teneurin transmembrane protein 3	-0.393335	7.86009	-4.78107	0.000129079	0.00358148	1.05928
TC0200016584.hg.1	NM_002157	HSPE1	heat shock 10kDa protein 1	1.21073	10.1449	4.77872	0.000129765	0.00359262	1.0541
TC1700010230.hg.1	NM_004740	TIAF1	TGFB1-induced anti-apoptotic factor 1	-0.403491	9.13851	-4.7783	0.000129889	0.00359262	1.05317
TC0100014772.hg.1	NM_032184	SYDE2	synapse defective 1, Rho GTPase, homolog 2 (C. elegans)	-0.638805	8.34116	-4.77856	0.000129812	0.00359262	1.05374
HTA2-pos-PSR01001661.hg.1				1.28859	9.72087	4.77554	0.0001307	0.00361139	1.04707
TC0100010457.hg.1	ENST00000461759	MGST3	microsomal glutathione S-transferase 3	-0.488958	7.21616	-4.77111	0.000132013	0.00364324	1.03729
HTA2-pos-3447822_st				0.933431	10.477	4.77074	0.000132121	0.00364324	1.03649
				-0.416178	6.36736	-4.76957	0.000132472	0.00364739	1.03389
TC0200014610.hg.1	NM_004688	NMI	N-myc (and STAT) interactor	0.830845	9.20338	4.76934	0.00013254	0.00364739	1.03339
TC0200016742.hg.1	NM_001007267	PLA2R1	phospholipase A2 receptor 1	-1.17399	9.00879	-4.76622	0.000133475	0.00366942	1.02651
TC1900007622.hg.1	NM_001278661	ZNF254	zinc finger protein 254	-0.643408	10.9363	-4.76383	0.000134196	0.00368552	1.02124
TC0700008667.hg.1	NM_001204453	PSMC2	proteasome 26S subunit, ATPase 2	0.35998	10.9443	4.75972	0.000135445	0.00371232	1.01217
TC0500009580.hg.1	NM_001308195	SIMC1	SUMO-interacting motifs containing 1	-0.403736	9.20032	-4.75979	0.000135425	0.00371232	1.01232
				0.833952	8.9858	4.75906	0.000135648	0.00371413	1.01071
TC0100015434.hg.1	NM_001135589	GDAP2	ganglioside induced differentiation associated protein 2	-0.496238	10.3115	-4.75616	0.000136538	0.00373475	1.00431
TC1600009530.hg.1	NM_001184999	KIAA0430	KIAA0430	-0.353341	9.04646	-4.75465	0.000137005	0.00374375	1.00097
TC0500008539.hg.1	NM_001146319	GRAMD3	GRAM domain containing 3	-0.461918	10.2659	-4.75122	0.000138069	0.00376216	0.993397
TSUnmapped00000481.hg.1	ENST00000630190	DUSP16	dual specificity phosphatase 16	-0.719131	7.33068	-4.75148	0.000137988	0.00376216	0.993973
				0.899771	11.2949	4.75114	0.000138094	0.00376216	0.993222
TC1000006451.hg.1	NR_027151	PRR26	proline rich 26	-0.528309	8.83712	-4.74822	0.000139006	0.00378322	0.986781
TC0600006926.hg.1	NM_017906	PAK1IP1	PAK1 interacting protein 1	0.571175	8.25714	4.74155	0.000141114	0.00378623	0.972053
TSUnmapped00000440.hg.1	ENST00000629227	HYOU1	hypoxia up-regulated 1	0.533368	7.68412	4.7442	0.000140274	0.00378623	0.9779
TC1900006534.hg.1	NM_005883	APC2	adenomatosis polyposis coli 2	-0.351336	8.52227	-4.74096	0.000141304	0.00378623	0.970742
TC0100013611.hg.1	NM_001143888	BSDC1	BSD domain containing 1	-0.351864	9.05514	-4.74137	0.000141172	0.00378623	0.971655
TC1900008747.hg.1	NM_001040185	ZNF765	zinc finger protein 765	-0.35557	8.39053	-4.7453	0.000139924	0.00378623	0.980338
TC0600013667.hg.1	hsa_circ_0001656	ARID1B	Memczak2013 ANTISENSE, CDS, coding, INTERNAL best transcript NM_017519	-0.455988	8.33964	-4.74376	0.000140411	0.00378623	0.976941
TC1900011924.hg.1	ENST00000593292	ZNF91	zinc finger protein 91	-0.512855	6.16775	-4.74245	0.000140827	0.00378623	0.97405
TC0400009029.hg.1	NM_033393	FHDC1	FH2 domain containing 1	-0.638015	8.16799	-4.74414	0.000140291	0.00378623	0.977777
TC0600007241.hg.1	LRRC16A.lAug10-unspliced	LRRC16A	Transcript Identified by AceView, Entrez Gene ID(s) 55604	-0.700526	6.41597	-4.74482	0.000140076	0.00378623	0.979276
TC0100009035.hg.1	NM_015237	KIAA1107	KIAA1107	-0.766069	6.50403	-4.74341	0.000140522	0.00378623	0.976169
TC0700011066.hg.1	NM_001287436	COBL	cordon-bleu WH2 repeat protein	-1.00937	10.2121	-4.74588	0.000139741	0.00378623	0.981622
HTA2-pos-PSR06017408.hg.1				0.649164	10.5449	4.73952	0.000141762	0.00378623	0.967569
HTA2-pos-PSR6_apd_hap1001118.hg.1				0.649164	10.5449	4.73952	0.000141762	0.00378623	0.967569
HTA2-pos-PSR6_cox_hap2002755.hg.1				0.649164	10.5449	4.73952	0.000141762	0.00378623	0.967569
HTA2-pos-PSR6_dbb_hap3002668.hg.1				0.649164	10.5449	4.73952	0.000141762	0.00378623	0.967569
HTA2-pos-PSR6_mann_hap4002283.hg.1				0.649164	10.5449	4.73952	0.000141762	0.00378623	0.967569
HTA2-pos-PSR6_mcf_hap5002425.hg.1				0.649164	10.5449	4.73952	0.000141762	0.00378623	0.967569
HTA2-pos-PSR6_qbl_hap6002736.hg.1				0.649164	10.5449	4.73952	0.000141762	0.00378623	0.967569
HTA2-pos-PSR6_ssto_hap7002424.hg.1				0.649164	10.5449	4.73952	0.000141762	0.00378623	0.967569
TC1900009048.hg.1	NM_173548	ZNF584	zinc finger protein 584	-0.400762	8.59134	-4.73901	0.000141926	0.00378689	0.966439
TC0100018565.hg.1	NM_000029	AGT	angiotensinogen (serpin peptidase inhibitor, clade A, member 8)	0.763104	7.72398	4.73681	0.000142631	0.00380195	0.961594
HTA2-pos-PSR12026867.hg.1				0.675571	9.93142	4.73555	0.000143037	0.00380906	0.958809
HTA2-pos-PSR19004759.hg.1				-0.401252	7.80208	-4.73436	0.000143422	0.00381298	0.956185
TC0700007334.hg.1	NM_031903	MRPL32	mitochondrial ribosomal protein L32	0.914728	8.70872	4.73274	0.000143947	0.00381298	0.952605
TC0600011560.hg.1	NM_032340	UQCC2	ubiquinol-cytochrome c reductase complex assembly factor 2	0.656195	7.27369	4.73302	0.000143856	0.00381298	0.953226
TC0700009606.hg.1	NM_001303481	ZNF282	zinc finger protein 282	-0.289536	9.04092	-4.73252	0.00014402	0.00381298	0.952112
TC1000011420.hg.1	NM_001178137	CPEB3	cytoplasmic polyadenylation element binding protein 3	-0.575942	8.02999	-4.7325	0.000144026	0.00381298	0.95207
TC0300012208.hg.1	NM_198402	HACD2	3-hydroxyacyl-CoA dehydratase 2	-0.649196	11.135	-4.7334	0.000143733	0.00381298	0.954062
TC1100013163.hg.1	NM_015957	APIP	APAF1 interacting protein	0.884253	8.37584	4.73031	0.000144742	0.0038282	0.947219
TC1600008402.hg.1	NM_002811	PSMD7	proteasome 26S subunit, non-ATPase 7	0.311758	9.94928	4.72782	0.000145556	0.00384598	0.941736
TC1700011967.hg.1	NM_014740	EIF4A3	eukaryotic translation initiation factor 4A3	1.23258	8.28433	4.72729	0.00014573	0.00384604	0.940563
TC2200007982.hg.1	NM_001035247	UFD1L	ubiquitin fusion degradation 1 like (yeast)	0.371196	10.1077	4.72653	0.000145982	0.00384604	0.938873
TSUnmapped00000637.hg.1	ENST00000631188	RPL7A	ribosomal protein L7a	-0.411047	9.04509	-4.72682	0.000145884	0.00384604	0.939532
TC0300012027.hg.1	NM_001009899	USF3	upstream transcription factor family member 3	-0.567657	9.87757	-4.72431	0.000146714	0.0038541	0.933983
HTA2-pos-3596637_st				0.943301	10.8082	4.72468	0.000146591	0.0038541	0.934804
TC0200012031.hg.1	HADHA.fAug10-unspliced	HADHA	Transcript Identified by AceView, Entrez Gene ID(s) 3030	-0.586365	6.57201	-4.72516	0.000146434	0.0038541	0.935848
TC0800008481.hg.1	NM_001256099	CTHRC1	collagen triple helix repeat containing 1	0.576472	6.8597	4.72373	0.000146906	0.00385544	0.9327
TC2000010008.hg.1	NM_001198989	NFS1	NFS1 cysteine desulfurase	-0.337193	8.73851	-4.71868	0.000148592	0.00389591	0.921541
TC0500008602.hg.1	NM_001293735	LYRM7	LYR motif containing 7	-0.487736	9.56109	-4.71805	0.000148805	0.00389618	0.920136
TC1200012699.hg.1	ENST00000552213	CHPT1	choline phosphotransferase 1	-0.745617	8.41255	-4.7178	0.000148888	0.00389618	0.919588
TC0100006812.hg.1	NM_015074	KIF1B	kinesin family member 1B	-0.62918	9.13613	-4.71551	0.000149659	0.00391257	0.91454
TC0600007198.hg.1	NM_001080	ALDH5A1	aldehyde dehydrogenase 5 family, member A1	-0.421533	8.74169	-4.71428	0.000150076	0.0039197	0.911818
HTA2-pos-3706874_st				0.679511	8.0951	4.71285	0.000150562	0.00392863	0.908653
TC0700008548.hg.1	NM_173564	NYAP1	neuronal tyrosine-phosphorylated phosphoinositide-3-kinase adaptor 1	-0.341032	9.32371	-4.71093	0.000151214	0.00394187	0.904424
TC1300006676.hg.1	NM_206827	RASL11A	RAS-like, family 11, member A	0.578774	9.60809	4.70923	0.000151796	0.00395325	0.900666
TC1100009962.hg.1	NM_001098794	FAM160A2	family with sequence similarity 160, member A2	-0.53228	9.57019	-4.70513	0.000153209	0.00398623	0.891604
TC1900011929.hg.1	NM_024660	IGFLR1	IGF like family receptor 1	0.468011	7.35241	4.7036	0.000153742	0.00398863	0.888209
TC1700008603.hg.1	NM_138363	CEP95	centrosomal protein 95kDa	-0.507852	9.1773	-4.70383	0.00015366	0.00398863	0.888727
TC0300013962.hg.1	NM_001204831	ANO10	anoctamin 10	-0.578009	10.8363	-4.70364	0.000153727	0.00398863	0.888303
TC1900007043.hg.1	NR_028594	ZNF833P	zinc finger protein 833, pseudogene	-0.366502	5.33396	-4.70052	0.000154814	0.00401261	0.881413
TC1400009361.hg.1	NM_001017970	TMEM30B	transmembrane protein 30B	-0.546427	10.4386	-4.6992	0.000155276	0.00401693	0.878499
TC1100007063.hg.1	NM_001142649	ANO5	anoctamin 5	-0.858263	6.24525	-4.69937	0.000155216	0.00401693	0.878877
TC1200009913.hg.1	NM_001145426	YBX3	Y box binding protein 3	0.453243	9.96358	4.69869	0.000155455	0.00401774	0.877371
TC1200006610.hg.1	NM_001144856	PLEKHG6	pleckstrin homology domain containing, family G (with RhoGef domain) member 6	-0.851624	9.0084	-4.69651	0.000156225	0.00403381	0.872536
TC1900008694.hg.1	NM_001161425	ZNF610	zinc finger protein 610	-0.490405	7.63262	-4.69536	0.00015663	0.00404044	0.870002
TC0600014255.hg.1	ENST00000377050	UBD	ubiquitin D	2.68851	8.67285	4.694	0.000157114	0.00404523	0.866988
TC2200008837.hg.1	NM_001003796	SNU13	SNU13 homolog, small nuclear ribonucleoprotein (U4/U6.U5)	0.758531	9.84646	4.69425	0.000157025	0.00404523	0.867538
TC0600014196.hg.1	NM_016224	SNX9	sorting nexin 9	-0.373916	11.2066	-4.69294	0.00015749	0.00404724	0.864652
TC0800012377.hg.1	ENST00000526643	PPP1R16A	protein phosphatase 1, regulatory subunit 16A	-0.658953	6.61505	-4.69313	0.000157423	0.00404724	0.865063
TC0700007399.hg.1	NM_001300981	PPIA	peptidylprolyl isomerase A (cyclophilin A)	0.575262	12.123	4.68703	0.000159608	0.00409657	0.851584
TC0800012322.hg.1	ENST00000518392	CA13	carbonic anhydrase XIII	-0.997944	7.49673	-4.68674	0.00015971	0.00409657	0.850956
TC1800009268.hg.1	NM_004949	DSC2	desmocollin 2	-0.723075	12.0995	-4.6845	0.000160523	0.00411353	0.845994
TC0800008783.hg.1	NM_003129	SQLE	squalene epoxidase	0.763314	8.13851	4.68334	0.000160945	0.0041197	0.843423
HTA2-pos-PSR03025023.hg.1				0.445955	11.5911	4.683	0.000161067	0.0041197	0.842685
TC0100012473.hg.1	NM_001039577	CCNL2	cyclin L2	-0.411814	10.5173	-4.68184	0.000161492	0.00412669	0.840109
TC0100009866.hg.1	NM_000566	FCGR1A	Fc fragment of IgG, high affinity Ia, receptor (CD64)	2.32628	7.12982	4.67909	0.000162497	0.00414458	0.83404
TC1900011821.hg.1	NM_173632	ZNF776	zinc finger protein 776	-0.510269	9.50778	-4.67946	0.000162362	0.00414458	0.834853
TC0300011266.hg.1	NM_001142733	ASB14	ankyrin repeat and SOCS box containing 14	-0.301447	5.08614	-4.67734	0.000163142	0.00415713	0.830167
TC0200013284.hg.1	NM_001013649	C2orf68	chromosome 2 open reading frame 68	-0.283064	8.42526	-4.67475	0.0001641	0.00417764	0.824436
TC0500013130.hg.1	NM_032765	TRIM52	tripartite motif containing 52	-0.38367	8.40322	-4.6741	0.000164341	0.00417987	0.823001
TC0500007122.hg.1	NM_018321	BRIX1	BRX1, biogenesis of ribosomes	0.583561	8.43807	4.67356	0.000164543	0.00418109	0.8218
TC0100009958.hg.1	NM_020770	CGN	cingulin	-0.65804	9.69638	-4.67315	0.000164698	0.00418111	0.820882
TC1500010234.hg.1	NM_001040610	EFTUD1	elongation factor Tu GTP binding domain containing 1	-0.439563	9.34564	-4.6708	0.000165572	0.00419939	0.815703
TC0200011344.hg.1	hsa_circ_0001117	NDUFA10	Memczak2013 ANTISENSE, coding, INTERNAL, intronic best transcript NM_004544	-0.461855	7.19831	-4.66959	0.000166028	0.00420703	0.813015
TC2000008755.hg.1	NM_001290261	ZNF337	zinc finger protein 337	-0.316554	8.52827	-4.66602	0.000167373	0.00422435	0.805123
TC1700009111.hg.1	NM_001243342	CCDC40	coiled-coil domain containing 40	-0.36068	7.21648	-4.66732	0.000166881	0.00422435	0.808001
TC0900010925.hg.1	NM_001001662	ZNF782	zinc finger protein 782	-0.528464	7.46763	-4.6662	0.000167304	0.00422435	0.805529
TC0700010437.hg.1	NM_012294	RAPGEF5	Rap guanine nucleotide exchange factor 5	-0.730801	10.5291	-4.66582	0.00016745	0.00422435	0.804677
HTA2-pos-PSR17008059.hg.1				-0.552477	9.12724	-4.66572	0.000167489	0.00422435	0.804449
TC1900009692.hg.1	NM_001080493	ZNF823	zinc finger protein 823	-0.426072	9.22229	-4.66384	0.000168201	0.00423731	0.800302
HTA2-pos-3513292_st				1.16806	10.1031	4.66354	0.000168314	0.00423731	0.799642
				0.947802	11.3279	4.66268	0.000168645	0.0042417	0.797724
				0.420132	9.2666	4.66219	0.000168829	0.00424241	0.796657
HTA2-pos-PSR6_cox_hap2002752.hg.1				0.834766	10.5544	4.66082	0.000169352	0.00424771	0.793628
HTA2-pos-PSR6_qbl_hap6002733.hg.1				0.834766	10.5544	4.66082	0.000169352	0.00424771	0.793628
TSUnmapped00000353.hg.1	ENST00000629698	DUSP16	dual specificity phosphatase 16	-0.628091	9.99158	-4.66004	0.000169651	0.00425129	0.791903
HTA2-pos-3447826_st				0.626339	9.12701	4.65854	0.000170229	0.00426185	0.788577
TC1400008683.hg.1	NM_001077351	RBM23	RNA binding motif protein 23	-0.3879	10.0755	-4.65549	0.000171409	0.00428743	0.781826
TC0300013814.hg.1	NM_001134656	ZNF662	zinc finger protein 662	-0.567385	8.21201	-4.65461	0.00017175	0.00429202	0.77988
TC1700012188.hg.1	NR_037926	SENP3-EIF4A1	SENP3-EIF4A1 readthrough (NMD candidate)	0.45919	9.27415	4.65416	0.000171924	0.00429242	0.778891
TC2100006976.hg.1	NM_001001132	ITSN1	intersectin 1	-0.444982	9.61729	-4.65342	0.000172212	0.00429409	0.777254
TC1100013004.hg.1	NM_001085458	CTNND1	catenin (cadherin-associated protein), delta 1	-0.577432	12.5729	-4.65278	0.000172465	0.00429409	0.77582
TC1700008232.hg.1	NM_001199898	PDK2	pyruvate dehydrogenase kinase, isozyme 2	-0.878327	10.5648	-4.65298	0.000172385	0.00429409	0.776271
TC0700009647.hg.1	NM_001099220	ZNF862	zinc finger protein 862	-0.328208	7.92743	-4.65036	0.000173409	0.00431353	0.770481
TC1500008983.hg.1	NM_001042494	SLC12A6	solute carrier family 12 (potassium/chloride transporter), member 6	-0.544159	10.2594	-4.64957	0.000173722	0.00431353	0.768721
TC1000009884.hg.1	NM_001010924	FAM171A1	family with sequence similarity 171, member A1	-0.688196	9.39397	-4.64977	0.000173643	0.00431353	0.769161
				0.87324	7.39535	4.64793	0.000174365	0.00432556	0.765106
TSUnmapped00000427.hg.1	ENST00000627797	FBL	fibrillarin	0.72453	9.59156	4.64563	0.000175276	0.00434022	0.760013
TC1900011852.hg.1	NM_000635	RFX2	regulatory factor X, 2 (influences HLA class II expression)	-0.455718	7.8835	-4.64589	0.000175173	0.00434022	0.760587
HTA2-neg-47419884_st				-0.767541	5.88302	-4.64388	0.000175971	0.00435348	0.756142
TC0700013420.hg.1	NM_005720	ARPC1B	actin related protein 2/3 complex subunit 1B	0.648459	10.5287	4.642	0.000176724	0.00436814	0.751966
TC0500011655.hg.1	NM_001163315	FBXL17	F-box and leucine-rich repeat protein 17	-0.495235	9.34762	-4.63884	0.000177993	0.0043955	0.744972
				1.36336	7.56952	4.63506	0.000179521	0.0044252	0.736615
TC0400009090.hg.1	NM_005651	TDO2	tryptophan 2,3-dioxygenase	1.36336	7.56952	4.63506	0.000179521	0.0044252	0.736615
TC0700013575.hg.1	NR_040582	STAG3L3	stromal antigen 3-like 3 (pseudogene)	-0.491311	10.7794	-4.63423	0.000179859	0.00442953	0.734772
				0.865582	7.4011	4.63254	0.000180547	0.00444003	0.731042
TC0200016787.hg.1	NM_004544	NDUFA10	NADH dehydrogenase (ubiquinone) 1 alpha subcomplex, 10, 42kDa	-0.369875	10.3868	-4.63238	0.000180613	0.00444003	0.730687
TC2200009033.hg.1	NR_122047	TBC1D22A-AS1	TBC1D22A antisense RNA 1	-0.568123	6.28127	-4.6286	0.000182167	0.0044742	0.722309
TC0300007101.hg.1	NM_001304288	RPSA	ribosomal protein SA	0.562787	12.5094	4.62776	0.000182512	0.00447538	0.720461
TC0300011105.hg.1	NM_001206957	RASSF1	Ras association (RalGDS/AF-6) domain family member 1	0.405171	7.20462	4.62768	0.000182544	0.00447538	0.720285
HTA2-pos-PSR15021846.hg.1				0.814696	11.3061	4.6269	0.000182868	0.00447928	0.718552
TC0700009604.hg.1	NM_020781	ZNF398	zinc finger protein 398	-0.43169	7.73566	-4.62427	0.000183963	0.00450204	0.712719
TC0600011457.hg.1	ENST00000375661	LSM2	LSM2 homolog, U6 small nuclear RNA and mRNA degradation associated	0.898551	8.83725	4.62376	0.000184173	0.00450218	0.711602
TC1200008795.hg.1	NM_001093	ACACB	acetyl-CoA carboxylase beta	-0.553551	9.10129	-4.62346	0.0001843	0.00450218	0.710929
TC0400006930.hg.1	NM_001177381	CPEB2	cytoplasmic polyadenylation element binding protein 2	-0.515976	8.8733	-4.62236	0.000184759	0.00450529	0.708499
TC0500012294.hg.1	NM_001278613	PCDH1	protocadherin 1	-0.664534	9.47045	-4.62241	0.000184737	0.00450529	0.708615
TC1300008927.hg.1	KPNA3.kAug10-unspliced	KPNA3	Transcript Identified by AceView, Entrez Gene ID(s) 3839	-0.554717	7.2296	-4.61954	0.000185942	0.00452685	0.702259
HTA2-pos-3064820_st				1.81765	9.82351	4.61946	0.000185976	0.00452685	0.702081
TC0100013466.hg.1	BC008063	SPCS2	signal peptidase complex subunit 2	0.838039	9.73482	4.61677	0.000187113	0.00455047	0.696119
TC2000007717.hg.1	NM_014484	MOCS3	molybdenum cofactor synthesis 3	0.359571	7.4569	4.61564	0.000187594	0.00455475	0.693612
HTA2-pos-3080358_st				0.637937	8.994	4.61557	0.000187624	0.00455475	0.693452
TC0100013818.hg.1	NM_000310	PPT1	palmitoyl-protein thioesterase 1	0.71069	10.084	4.61464	0.000188018	0.00456025	0.691401
TC1200011720.hg.1	NM_024057	NUP37	nucleoporin 37kDa	0.480478	7.61679	4.61408	0.000188255	0.00456191	0.690172
TC1900012018.hg.1	NM_001135590	ZNF577	zinc finger protein 577	-0.445954	8.61366	-4.61349	0.000188511	0.00456404	0.688845
TC0100015866.hg.1	NM_002961	S100A4	S100 calcium binding protein A4	0.986554	8.64857	4.61262	0.000188879	0.00456484	0.686936
TC0800006980.hg.1	NM_001128431	SLC39A14	solute carrier family 39 (zinc transporter), member 14	-0.735281	10.8059	-4.61278	0.000188811	0.00456484	0.687289
TC1600006886.hg.1	NM_001278506	NUBP1	nucleotide binding protein 1	0.601748	8.51812	4.61163	0.000189303	0.00457101	0.684745
TC1100008881.hg.1	NM_152432	ARHGAP42	Rho GTPase activating protein 42	-0.983841	9.31481	-4.61048	0.0001898	0.00457894	0.682184
TC1200007759.hg.1	NM_001271734	COPZ1	coatomer protein complex subunit zeta 1	0.476556	10.3024	4.60662	0.000191464	0.00461091	0.67365
TSUnmapped00000072.hg.1	ENST00000626224	NDUFA10	NADH dehydrogenase (ubiquinone) 1 alpha subcomplex, 10, 42kDa	-0.393765	7.26694	-4.60691	0.000191342	0.00461091	0.674274
TC1000009276.hg.1	NM_001290223	DOCK1	dedicator of cytokinesis 1	-0.547186	8.38232	-4.60322	0.000192949	0.00464255	0.666099
HTA2-pos-3080354_st				0.579244	10.2259	4.60246	0.000193278	0.00464637	0.664432
TC1900009357.hg.1	NM_019107	MYDGF	myeloid-derived growth factor	0.975346	8.97799	4.6013	0.00019379	0.00465455	0.661849
TC1100006876.hg.1	NM_032867	MICALCL	MICAL C-terminal like	-0.705345	7.24195	-4.60031	0.000194223	0.00466083	0.659667
TC0700011119.hg.1	NM_001012456	SEC61G	Sec61 translocon gamma subunit	1.37649	9.83039	4.5995	0.000194579	0.00466397	0.657874
TC0200007050.hg.1	NM_001035507	AGBL5	ATP/GTP binding protein-like 5	-0.333627	9.79988	-4.59924	0.000194697	0.00466397	0.657285
TC0600006855.hg.1	NM_001003698	RREB1	ras responsive element binding protein 1	-0.553567	11.0475	-4.59819	0.000195159	0.00467094	0.654966
TC0X00010482.hg.1	NM_002814	PSMD10	proteasome 26S subunit, non-ATPase 10	0.590623	9.21855	4.59592	0.000196166	0.00469091	0.649935
TC1400010774.hg.1	NM_001085471	FOXN3	forkhead box N3	-0.554123	8.30866	-4.5942	0.00019693	0.00470503	0.646137
TC0300011200.hg.1	NM_001064	TKT	transketolase	0.374564	10.3439	4.59139	0.00019819	0.00473098	0.639903
TC0200007590.hg.1	NM_001008708	CHAC2	ChaC, cation transport regulator homolog 2 (E. coli)	0.598671	7.83768	4.59046	0.00019861	0.00473685	0.637834
TC1000007700.hg.1	NM_001204880	UBE2D1	ubiquitin conjugating enzyme E2D 1	0.724378	9.5242	4.58969	0.000198956	0.00474095	0.636133
TC1600007143.hg.1	NM_001128301	LYRM1	LYR motif containing 1	0.726239	7.93652	4.58593	0.000200657	0.00476477	0.627814
HTA2-pos-2928786_st				0.491401	12.2006	4.58662	0.000200346	0.00476477	0.629328
TC0700007392.hg.1	NM_001003941	OGDH	oxoglutarate (alpha-ketoglutarate) dehydrogenase (lipoamide)	-0.550378	11.1894	-4.58682	0.000200254	0.00476477	0.629776
TC0300010521.hg.1	NM_000461	THRB	thyroid hormone receptor, beta	-0.836541	7.55777	-4.58623	0.00020052	0.00476477	0.628482
TC0100007858.hg.1	NM_016037	UTP11L	UTP11-like, U3 small nucleolar ribonucleoprotein (yeast)	0.4868	8.71793	4.58084	0.000202986	0.00481167	0.616536
TC0700011519.hg.1	NR_040584	STAG3L2	stromal antigen 3-like 2 (pseudogene)	-0.427109	10.4185	-4.58089	0.000202965	0.00481167	0.616636
TC1400009766.hg.1	NM_024496	IRF2BPL	interferon regulatory factor 2 binding protein-like	0.719922	7.725	4.57979	0.00020347	0.00481893	0.61421
HTA2-pos-3686556_st				0.531376	10.5322	4.57244	0.00020689	0.00489251	0.597917
TC0100010806.hg.1	NM_001135669	XPR1	xenotropic and polytropic retrovirus receptor 1	-0.505394	10.4051	-4.57234	0.000206936	0.00489251	0.597701
TC0300014053.hg.1	NM_001256045	PIK3CB	phosphatidylinositol-4,5-bisphosphate 3-kinase, catalytic subunit beta	-0.458174	10.2906	-4.57159	0.000207292	0.00489667	0.59602
TC0100010430.hg.1	ENST00000558796	PBX1	pre-B-cell leukemia homeobox 1	-0.38333	10.5136	-4.57016	0.000207962	0.00490823	0.592867
TC1300009979.hg.1	NM_001270952	UCHL3	ubiquitin C-terminal hydrolase L3	0.70407	9.05042	4.56748	0.000209233	0.00493395	0.586913
TC2000009239.hg.1	NM_172006	WFDC10B	WAP four-disulfide core domain 10B	-0.379161	4.41338	-4.56653	0.000209682	0.00493971	0.584821
HTA2-pos-PSR01001662.hg.1				1.72672	9.20747	4.5662	0.000209841	0.00493971	0.58408
TC1400006851.hg.1	NM_001030055	ARHGAP5	Rho GTPase activating protein 5	-0.461698	10.0517	-4.5655	0.000210173	0.00494069	0.582536
HTA2-pos-PSR16017879.hg.1				1.23762	9.84004	4.56535	0.000210246	0.00494069	0.582196
TC1000012564.hg.1	NM_015190	DNAJC9	DnaJ (Hsp40) homolog, subfamily C, member 9	0.381065	8.21686	4.56409	0.000210845	0.00495049	0.579415
				0.397002	9.07447	4.56343	0.000211161	0.00495362	0.577953
TC0600012647.hg.1	NM_001278716	FBXL4	F-box and leucine-rich repeat protein 4	-0.498433	9.37266	-4.562	0.000211849	0.00496549	0.574772
TC0900011260.hg.1	NM_000031	ALAD	aminolevulinate dehydratase	-0.457515	7.88892	-4.56142	0.000212127	0.00496772	0.573491
TC1000010292.hg.1	NM_001184785	PARD3	par-3 family cell polarity regulator	-0.387144	8.97631	-4.55723	0.000214154	0.00501088	0.564198
TC0100009770.hg.1	NM_001278141	NBPF12	neuroblastoma breakpoint family, member 12	-0.589773	10.2762	-4.55376	0.000215848	0.00504616	0.556504
TC1400007337.hg.1	NM_001098625	JKAMP	JNK1/MAPK8-associated membrane protein	0.661563	9.1731	4.55292	0.00021626	0.00505015	0.554636
TC0100013748.hg.1	NM_013285	GNL2	guanine nucleotide binding protein-like 2 (nucleolar)	0.580218	7.97266	4.55227	0.000216576	0.00505015	0.553213
TC1200008933.hg.1	NM_001143819	TPCN1	two pore segment channel 1	-0.391143	10.1214	-4.55234	0.000216543	0.00505015	0.553361
TC1700008228.hg.1	NM_002204	ITGA3	integrin alpha 3	-0.519226	9.48069	-4.55116	0.000217123	0.00505424	0.550747
TC1900011312.hg.1	NM_001161499	ZNF611	zinc finger protein 611	-0.571163	10.6917	-4.55145	0.000216979	0.00505424	0.551393
TC2000009731.hg.1	NM_002792	PSMA7	proteasome subunit alpha 7	1.13719	9.61926	4.54892	0.00021823	0.00507567	0.545777
TC0900009952.hg.1	NM_020944	GBA2	glucosidase, beta (bile acid) 2	-0.401368	9.17091	-4.54832	0.000218526	0.00507821	0.544455
TC2000008094.hg.1	NM_080622	ABHD16B	abhydrolase domain containing 16B	-0.404203	8.72151	-4.54649	0.000219438	0.00509419	0.540387
HTA2-pos-PSR05013755.hg.1				0.43369	11.4368	4.54619	0.000219588	0.00509419	0.539716
TC0200006677.hg.1	NM_001034	RRM2	ribonucleotide reductase M2	0.953943	9.32467	4.54535	0.000220004	0.00509948	0.537868
TC1900009052.hg.1	NM_207395	ZNF324B	zinc finger protein 324B	-0.330147	8.31938	-4.54396	0.000220698	0.00511122	0.53479
TC0100010416.hg.1	NM_001204961	PBX1	pre-B-cell leukemia homeobox 1	-0.351124	9.80312	-4.54338	0.00022099	0.00511361	0.5335
TC0700011463.hg.1	NM_001145440	TYW1B	tRNA-yW synthesizing protein 1 homolog B (S. cerevisiae)	-0.494793	9.20122	-4.54223	0.000221569	0.00512264	0.530946
TC0300008133.hg.1	NM_001167924	CMSS1	cms1 ribosomal small subunit homolog (yeast)	0.644573	6.43017	4.54147	0.000221951	0.00512276	0.529262
TC1500007174.hg.1	NM_014335	EID1	EP300 interacting inhibitor of differentiation 1	0.489537	10.2634	4.54161	0.000221882	0.00512276	0.529566
TC1900007891.hg.1	NM_001007469	HCST	hematopoietic cell signal transducer	0.675609	7.69954	4.54034	0.000222523	0.00513162	0.526745
TC0300012670.hg.1	NM_001184	ATR	ATR serine/threonine kinase	0.901476	6.3163	4.53891	0.000223243	0.00513941	0.523589
TC0500013212.hg.1	NM_001204193	SRP19	signal recognition particle 19kDa	0.463517	9.38686	4.53855	0.000223428	0.00513941	0.522782
TC1900011693.hg.1	ENST00000594385	ZNF429	zinc finger protein 429	-0.381861	7.86778	-4.53897	0.000223217	0.00513941	0.523705
HTA2-pos-3155314_st				1.77539	8.90718	4.5358	0.000224827	0.00516489	0.516683
TC2100008164.hg.1	NM_001261824	PSMG1	proteasome (prosome, macropain) assembly chaperone 1	1.17398	7.19536	4.53561	0.000224925	0.00516489	0.516257
TC1100010405.hg.1	NM_018362	LIN7C	lin-7 homolog C (C. elegans)	-0.572541	11.0682	-4.53525	0.000225106	0.00516489	0.515473
TC0200012997.hg.1	NM_001099691	TGFA	transforming growth factor alpha	-0.340383	8.96819	-4.5345	0.000225492	0.00516504	0.513798
TC0300014048.hg.1	NR_037804	NPHP3-ACAD11	NPHP3-ACAD11 readthrough (NMD candidate)	-0.883047	8.90303	-4.53451	0.000225485	0.00516504	0.513828
HTA2-pos-PSR06035596.hg.1				0.814393	10.555	4.53335	0.00022608	0.00517074	0.511253
HTA2-pos-PSR0X005162.hg.1				0.295382	11.2368	4.53327	0.000226121	0.00517074	0.511076
TC1700012126.hg.1	NM_001033046	C17orf62	chromosome 17 open reading frame 62	0.468335	9.7869	4.53179	0.00022688	0.00518343	0.507802
TC0200016607.hg.1	NM_001278305	UBE2F	ubiquitin-conjugating enzyme E2F (putative)	0.454368	9.16531	4.53145	0.000227057	0.00518343	0.50704
HTA2-pos-3155304_st				1.71774	9.14709	4.53102	0.000227279	0.00518414	0.506085
TC0400007460.hg.1	OCIAD1.vmAug10-unspliced	OCIAD1	Transcript Identified by AceView, Entrez Gene ID(s) 54940	-0.658763	8.07128	-4.53009	0.000227759	0.00519072	0.504028
TC1100010710.hg.1	NM_173811	HARBI1	harbinger transposase derived 1	-0.447959	7.26963	-4.5257	0.000230042	0.00523677	0.494283
HTA2-pos-PSR11017826.hg.1				0.470716	11.4396	4.52547	0.000230164	0.00523677	0.493764
TC0400012989.hg.1	NM_001100389	TMEM192	transmembrane protein 192	-0.369749	8.55202	-4.52317	0.000231365	0.00525969	0.488681
TC0100018271.hg.1	NM_001286352	OLFML3	olfactomedin like 3	0.682034	8.16344	4.51912	0.000233503	0.00530386	0.479695
TC1000010849.hg.1	NM_152707	SLC25A16	solute carrier family 25 (mitochondrial carrier), member 16	-0.410117	9.61434	-4.51865	0.000233756	0.00530517	0.478639
HTA2-neg-47419757_st				-0.936362	6.63061	-4.51545	0.000235458	0.00533934	0.471553
HTA2-pos-PSR16021739.hg.1				1.23072	9.94314	4.5144	0.000236024	0.00534771	0.46921
TC1200012576.hg.1	NM_005002	NDUFA9	NADH dehydrogenase (ubiquinone) 1 alpha subcomplex, 9, 39kDa	0.398615	10.4478	4.51398	0.000236246	0.00534828	0.468291
TC0600009886.hg.1	NM_003381	VIP	vasoactive intestinal peptide	1.70107	6.00751	4.5123	0.000237151	0.00536432	0.464554
TC1600011574.hg.1	NM_016095	GINS2	GINS complex subunit 2 (Psf2 homolog)	0.591566	7.53502	4.51093	0.000237889	0.00537482	0.461522
HTA2-pos-PSR01006340.hg.1				0.434006	10.176	4.5107	0.000238011	0.00537482	0.46102
TC1500010140.hg.1	NM_001303247	WDR61	WD repeat domain 61	0.542532	7.12665	4.50991	0.000238441	0.00538005	0.459258
TCUn_GL000218v100006433.hg.1	NR_027420	LOC389834	ankyrin repeat domain 57 pseudogene	-0.718857	7.13931	-4.50905	0.000238908	0.00538614	0.457345
TC1700009256.hg.1	NM_001038618	NARF	nuclear prelamin A recognition factor	0.387147	9.34293	4.50799	0.000239482	0.0053946	0.455001
TC0200013603.hg.1	NM_138798	MITD1	microtubule interacting and trafficking domain containing 1	0.511385	8.7596	4.50499	0.000241123	0.00542706	0.448333
TC1400010714.hg.1	NM_001166269	HAUS4	HAUS augmin like complex subunit 4	0.445769	8.42219	4.50185	0.000242849	0.00545687	0.441368
TC2000007450.hg.1	NM_178491	R3HDML	R3H domain containing-like	-0.33627	7.71339	-4.5019	0.00024282	0.00545687	0.441486
				0.835774	8.57171	4.50059	0.000243544	0.00546592	0.438576
TC1200010022.hg.1	NM_000900	MGP	matrix Gla protein	1.53993	8.33533	4.50034	0.000243682	0.00546592	0.438023
TC1500008167.hg.1	NM_014630	ZNF592	zinc finger protein 592	-0.358933	9.37311	-4.50003	0.000243855	0.00546592	0.437331
HTA2-pos-PSR19002378.hg.1				1.32667	10.957	4.49779	0.000245098	0.00548926	0.432366
TC1300009906.hg.1	NM_138430	ADPRHL1	ADP-ribosylhydrolase like 1	-0.426785	8.04579	-4.49563	0.000246305	0.00551175	0.427568
HTA2-pos-PSR11008181.hg.1				0.384815	8.60609	4.49426	0.000247069	0.0055243	0.424545
TC0200009596.hg.1	NM_001278579	ACVR2A	activin A receptor type IIA	-0.687492	9.859	-4.49226	0.000248199	0.00554502	0.420086
TC0300012445.hg.1	NM_007208	MRPL3	mitochondrial ribosomal protein L3	0.477488	9.80391	4.48987	0.000249547	0.00557056	0.414797
TC1200009876.hg.1	NM_001781	CD69	CD69 molecule	0.87088	9.23652	4.48854	0.000250304	0.00558021	0.411839
				0.446652	11.0319	4.48839	0.00025039	0.00558021	0.411504
HTA2-pos-3437060_st				0.825373	10.3304	4.48752	0.000250883	0.00558493	0.409582
TC0700013534.hg.1	NM_001199815	GGCT	gamma-glutamylcyclotransferase	0.395336	9.49687	4.4873	0.000251013	0.00558493	0.409079
TC1000012056.hg.1	NM_001001976	ATE1	arginyltransferase 1	-0.525855	9.79374	-4.48451	0.000252608	0.00561583	0.402892
				0.944252	11.175	4.48362	0.00025312	0.00561803	0.400915
				0.944252	11.175	4.48362	0.00025312	0.00561803	0.400915
				1.1963	9.84504	4.48191	0.000254104	0.00563308	0.397127
HTA2-pos-3662440_st				-0.602521	11.143	-4.48172	0.000254212	0.00563308	0.396711
TC1200012593.hg.1	NM_016184	CLEC4A	C-type lectin domain family 4, member A	0.455527	7.70857	4.47604	0.000257518	0.00570167	0.384098
TC0800008080.hg.1	NM_001444	FABP5	fatty acid binding protein 5 (psoriasis-associated)	0.989323	9.27183	4.47513	0.00025805	0.00570881	0.382081
HTA2-pos-PSR12005973.hg.1				0.38	12.5238	4.47218	0.000259789	0.00574054	0.375524
TC1100011794.hg.1	NM_005040	PRCP	prolylcarboxypeptidase	0.743573	8.75646	4.47198	0.000259907	0.00574054	0.375082
TC1500009574.hg.1	NM_001110	ADAM10	ADAM metallopeptidase domain 10	-0.496305	11.5787	-4.47127	0.000260323	0.00574506	0.37352
HTA2-pos-PSR05013780.hg.1				1.17233	10.3085	4.46797	0.000262283	0.00578364	0.366194
TC1000008961.hg.1	NM_198514	NHLRC2	NHL repeat containing 2	-0.600799	10.0184	-4.46712	0.000262792	0.00579015	0.364303
TC0X00010155.hg.1	NM_001171581	ITM2A	integral membrane protein 2A	0.698707	8.80004	4.46634	0.000263262	0.00579394	0.36256
HTA2-pos-PSR01005530.hg.1				0.395246	12.3112	4.46612	0.00026339	0.00579394	0.362084
TC0200008617.hg.1	NM_024065	PDCL3	phosducin like 3	0.52825	8.28171	4.46224	0.000265724	0.00581768	0.353469
TC1900010510.hg.1	NM_152658	THAP8	THAP domain containing 8	-0.373403	7.46427	-4.46347	0.000264983	0.00581768	0.356198
TC0X00008108.hg.1	NM_017698	TMEM164	transmembrane protein 164	-0.424511	9.28215	-4.46268	0.000265461	0.00581768	0.354437
TC2000008852.hg.1	NM_001256798	NOL4L	nucleolar protein 4-like	-0.479117	9.56475	-4.46362	0.000264892	0.00581768	0.356532
TC0900011163.hg.1	NM_001145368	PTPN3	protein tyrosine phosphatase, non-receptor type 3	-0.569654	9.68337	-4.46247	0.000265586	0.00581768	0.353979
TC1000006911.hg.1	NM_001098844	TMEM236	transmembrane protein 236	-0.920759	11.5211	-4.46219	0.000265753	0.00581768	0.353365
TC0400011916.hg.1	NM_001300828	PCDH18	protocadherin 18	0.666364	9.71582	4.46124	0.000266328	0.00582557	0.351256
TC1900007279.hg.1	NM_001288834	C19orf44	chromosome 19 open reading frame 44	-0.323272	8.15945	-4.46062	0.000266704	0.00582912	0.349875
HTA2-pos-3213023_st				0.51414	11.1155	4.45989	0.00026715	0.00583399	0.348246
TC1400009122.hg.1	NM_001040662	VCPKMT	valosin containing protein lysine (K) methyltransferase	-0.500047	8.07619	-4.45955	0.000267356	0.00583399	0.347493
TC1900011327.hg.1	NM_001102603	ZNF160	zinc finger protein 160	-0.361506	8.81131	-4.4566	0.000269156	0.0058665	0.340942
TC1100013202.hg.1	NM_153451	ORAOV1	oral cancer overexpressed 1	-0.442083	7.08997	-4.4564	0.000269278	0.0058665	0.340502
TC0600012815.hg.1	NM_001111298	PPIL6	peptidylprolyl isomerase (cyclophilin)-like 6	-0.71994	6.58558	-4.45448	0.000270458	0.00588751	0.336231
HTA2-pos-2928797_st				0.663829	11.4936	4.45412	0.000270678	0.00588756	0.33544
TC1100011643.hg.1	NM_004041	ARRB1	arrestin, beta 1	-0.361369	10.5581	-4.45329	0.000271191	0.00589402	0.333589
TC0100011001.hg.1	NM_130782	RGS18	regulator of G-protein signaling 18	1.06629	7.00297	4.45251	0.000271672	0.00589976	0.33186
HTA2-pos-3151640_st				0.550954	11.4967	4.45156	0.000272261	0.00590422	0.329748
TC1700010328.hg.1	NM_018428	UTP6	UTP6, small subunit (SSU) processome component, homolog (yeast)	0.673042	7.96874	4.45147	0.000272312	0.00590422	0.329563
TC1300009229.hg.1	NM_001071775	MZT1	mitotic spindle organizing protein 1	0.444637	9.16763	4.45042	0.000272966	0.00591368	0.327223
TC0200009078.hg.1	NM_001184937	EPB41L5	erythrocyte membrane protein band 4.1 like 5	-0.508174	9.47504	-4.44947	0.000273553	0.00592168	0.325125
TC1100010990.hg.1	NM_017840	MRPL16	mitochondrial ribosomal protein L16	0.644123	8.98353	4.44773	0.000274638	0.005931	0.321262
				-0.838161	9.52087	-4.44792	0.00027452	0.005931	0.321679
TC0X00009929.hg.1	NM_002547	OPHN1	oligophrenin 1	-0.595609	7.65023	-4.44822	0.000274335	0.005931	0.322339
TC0900009775.hg.1	NM_001161585	EQTN	equatorin, sperm acrosome associated	-0.629805	5.87574	-4.44733	0.000274891	0.00593175	0.320363
TC1200009735.hg.1	NM_016497	MRPL51	mitochondrial ribosomal protein L51	1.38358	9.45083	4.44493	0.000276395	0.00593595	0.315036
TC0X00009160.hg.1	NM_001198719	RBBP7	retinoblastoma binding protein 7	0.78905	10.2133	4.44496	0.000276375	0.00593595	0.315107
TC1100010738.hg.1	NM_002804	PSMC3	proteasome 26S subunit, ATPase 3	0.295818	9.24353	4.44531	0.000276159	0.00593595	0.315871
TC0400006476.hg.1	NM_006315	PCGF3	polycomb group ring finger 3	-0.338066	9.49355	-4.44517	0.000276246	0.00593595	0.315564
TC1600009991.hg.1	NM_001080417	ZNF629	zinc finger protein 629	-0.368424	8.14422	-4.44606	0.000275683	0.00593595	0.317553
TC1700012355.hg.1	NM_001304947	KRBA2	KRAB-A domain containing 2	-0.601575	6.58933	-4.44545	0.000276071	0.00593595	0.31618
TSUnmapped00000349.hg.1	ENST00000629606	FBL	fibrillarin	0.735726	9.59501	4.44333	0.000277407	0.00595292	0.311471
TC1900007322.hg.1	NM_001128855	GTPBP3	GTP binding protein 3 (mitochondrial)	-0.2576	7.89035	-4.44298	0.000277624	0.00595292	0.310707
				-0.8458	9.46685	-4.44261	0.000277861	0.00595332	0.309873
TC1300007208.hg.1	NM_001142279	RNASEH2B	ribonuclease H2, subunit B	0.568573	9.18776	4.44137	0.000278644	0.0059607	0.307126
TC0500013282.hg.1	NM_024786	ZDHHC11	zinc finger, DHHC-type containing 11	-1.10298	7.58708	-4.44147	0.000278577	0.0059607	0.307362
TC1900009832.hg.1	NM_001289158	ADGRE3	adhesion G protein-coupled receptor E3	1.07223	7.03117	4.43935	0.000279926	0.00598342	0.302646
TC1900010854.hg.1	NM_182498	ZNF428	zinc finger protein 428	0.519666	7.58429	4.43843	0.000280516	0.00599132	0.300591
TC0700007352.hg.1	NM_000712	BLVRA	biliverdin reductase A	0.559279	8.65484	4.43805	0.000280755	0.00599172	0.29976
TC1500009438.hg.1	NM_001143917	LYSMD2	LysM, putative peptidoglycan-binding, domain containing 2	1.10184	6.61247	4.43737	0.00028119	0.00599629	0.298249
TC1900011752.hg.1	NM_013361	ZNF223	zinc finger protein 223	-0.355055	8.31463	-4.43574	0.000282233	0.00601382	0.294636
TC0X00011315.hg.1	NM_001006933	TCEAL3	transcription elongation factor A (SII)-like 3	0.725663	7.53389	4.43514	0.000282618	0.0060155	0.293304
TC0300013736.hg.1	NM_001098424	DLG1	discs, large homolog 1 (Drosophila)	-0.577606	10.8413	-4.43493	0.000282755	0.0060155	0.292833
TC1500009002.hg.1	NM_005159	ACTC1	actin, alpha, cardiac muscle 1	0.398693	6.99728	4.43375	0.000283515	0.00602696	0.290213
TC0300007161.hg.1	NM_001251882	VIPR1	vasoactive intestinal peptide receptor 1	-0.919579	9.85427	-4.43331	0.000283799	0.00602828	0.289236
TC1200012867.hg.1	NM_015347	RIMBP2	RIMS binding protein 2	-0.399053	7.62038	-4.43257	0.000284279	0.00602907	0.287586
TC0600014198.hg.1	NM_001007466	TULP4	tubby like protein 4	-0.533357	10.0721	-4.43261	0.000284252	0.00602907	0.28768
TC0X00011415.hg.1	NM_001256119	NAA10	N(alpha)-acetyltransferase 10, NatA catalytic subunit	0.459884	7.74368	4.43175	0.000284808	0.00603558	0.285771
TC2000009975.hg.1	NM_001009923	TMEM230	transmembrane protein 230	0.726306	10.8542	4.43023	0.000285795	0.00603767	0.282394
TC1200011535.hg.1	NM_003348	UBE2N	ubiquitin conjugating enzyme E2N	0.457856	9.53122	4.4305	0.00028562	0.00603767	0.282993
TC0300007745.hg.1	NM_006407	ARL6IP5	ADP-ribosylation factor like GTPase 6 interacting protein 5	0.445551	11.2623	4.4309	0.000285359	0.00603767	0.283883
TC0500012039.hg.1	NM_001300816	ZCCHC10	zinc finger, CCHC domain containing 10	0.407885	8.1381	4.43048	0.000285632	0.00603767	0.282951
TC0700006512.hg.1	hsa_circ_0001668	INTS1	Memczak2013 ANTISENSE, CDS, coding, INTERNAL best transcript NM_001080453	-0.361573	5.63171	-4.42832	0.000287043	0.00605933	0.278142
TC1200011968.hg.1	NM_001109662	HECTD4	HECT domain containing E3 ubiquitin protein ligase 4	-0.540501	9.73594	-4.42709	0.000287846	0.00606685	0.275417
TC2100008222.hg.1	NM_020639	RIPK4	receptor-interacting serine-threonine kinase 4	-0.812074	9.05366	-4.42726	0.000287734	0.00606685	0.275795
TC0100009949.hg.1	NM_002810	PSMD4	proteasome 26S subunit, non-ATPase 4	0.449241	10.0692	4.42593	0.000288607	0.00607349	0.272838
TC0800009208.hg.1	NM_001082480	ZNF623	zinc finger protein 623	-0.488147	8.39476	-4.42602	0.00028855	0.00607349	0.273033
TC1700010640.hg.1	ENST00000167588	KRT20	keratin 20, type I	-0.447811	13.3027	-4.42438	0.000289629	0.00608556	0.269391
TC2200007419.hg.1	NM_001024843	TNRC6B	trinucleotide repeat containing 6B	-0.46829	10.1158	-4.42459	0.000289489	0.00608556	0.269863
TC1200010655.hg.1	NM_001113546	LIMA1	LIM domain and actin binding 1	-0.440109	12.094	-4.42172	0.000291388	0.00610366	0.263481
HTA2-pos-PSR14009903.hg.1				0.78013	9.83254	4.42237	0.000290953	0.00610366	0.264938
TC0500009669.hg.1	NM_058230	ZNF354B	zinc finger protein 354B	-0.457673	7.31551	-4.42173	0.00029138	0.00610366	0.263509
TSUnmapped00000083.hg.1	ENST00000626295	BCL2L14	BCL2-like 14 (apoptosis facilitator)	-0.612275	7.29156	-4.42257	0.000290823	0.00610366	0.265375
TC0700007630.hg.1	NM_001009186	CCT6A	chaperonin containing TCP1, subunit 6A (zeta 1)	0.664752	10.3661	4.42085	0.000291962	0.00611097	0.261561
TC0100014752.hg.1	NM_005274	GNG5	guanine nucleotide binding protein (G protein), gamma 5	0.973473	9.82089	4.42025	0.000292359	0.00611457	0.260235
TC1100008038.hg.1	NM_152760	SNX32	sorting nexin 32	-0.450215	7.91086	-4.4194	0.000292928	0.0061175	0.258338
TC0700012115.hg.1	NM_001122838	NAPEPLD	N-acyl phosphatidylethanolamine phospholipase D	-0.559409	10.4034	-4.41937	0.000292949	0.0061175	0.258267
TC1600008656.hg.1	NM_001303451	KLHL36	kelch-like family member 36	-0.400298	8.99373	-4.41866	0.000293419	0.00612263	0.256701
TC0X00010426.hg.1	NM_001142418	MORF4L2	mortality factor 4 like 2	0.303874	10.2719	4.41547	0.000295557	0.00615533	0.249617
TC1900011819.hg.1	NM_001265597	ZNF211	zinc finger protein 211	-0.264589	8.36073	-4.41539	0.000295615	0.00615533	0.249426
TSUnmapped00000006.hg.1	ENST00000625391	RPS6KA1	ribosomal protein S6 kinase, 90kDa, polypeptide 1	-0.424228	7.75669	-4.41531	0.000295666	0.00615533	0.24926
				-0.359351	10.0426	-4.41453	0.000296195	0.00616163	0.247514
TC0800011633.hg.1	NM_014078	MRPL13	mitochondrial ribosomal protein L13	1.26562	8.09182	4.41384	0.000296657	0.00616652	0.245993
TC0600009232.hg.1	NM_001010919	FAM26F	family with sequence similarity 26, member F	0.638955	8.09582	4.41291	0.000297285	0.00617486	0.243928
TC1600007441.hg.1	NM_001303503	PPP4C	protein phosphatase 4, catalytic subunit	0.358513	9.94697	4.40911	0.000299873	0.0062191	0.235474
TC2200009028.hg.1	NM_022766	CERK	ceramide kinase	-0.554048	10.1965	-4.40921	0.000299805	0.0062191	0.235693
TC0800007382.hg.1	NM_002164	IDO1	indoleamine 2,3-dioxygenase 1	2.3908	8.36121	4.40599	0.000302008	0.00625385	0.228549
TC0700010692.hg.1	NM_001002009	NT5C3A	5-nucleotidase, cytosolic IIIA	0.577195	10.221	4.40627	0.000301813	0.00625385	0.229179
TC2000008895.hg.1	NM_007238	PXMP4	peroxisomal membrane protein 4	-0.371077	9.42621	-4.40533	0.000302461	0.00625846	0.227087
TC1200007236.hg.1	NM_001135863	METTL20	methyltransferase like 20	-0.471283	7.03075	-4.40439	0.000303107	0.00626646	0.225007
TC0200013046.hg.1	NM_015189	EXOC6B	exocyst complex component 6B	-0.664965	9.31309	-4.4041	0.000303309	0.00626646	0.224356
HTA2-pos-47423997_st				1.1424	6.19539	4.40104	0.000305427	0.0063034	0.217565
TC1600011465.hg.1	NR_040023	ERVK13-1	endogenous retrovirus group K13, member 1	-0.684608	8.17166	-4.40085	0.00030556	0.0063034	0.217141
TC0700008560.hg.1	NM_005273	GNB2	guanine nucleotide binding protein (G protein), beta polypeptide 2	0.562694	10.6181	4.39977	0.000306316	0.0063142	0.21473
TC2200008734.hg.1	NM_175709	CBX7	chromobox homolog 7	-0.2913	9.0224	-4.39795	0.000307585	0.0063317	0.210697
TC1100007922.hg.1	NM_001300800	NAA40	N(alpha)-acetyltransferase 40, NatD catalytic subunit	-0.444719	9.18068	-4.39786	0.000307653	0.0063317	0.210482
HTA2-pos-PSR14009915.hg.1				0.606639	10.7698	4.39756	0.000307864	0.0063317	0.209813
TC0900009953.hg.1	NM_001044264	MSMP	microseminoprotein, prostate associated	-0.420328	7.63226	-4.39694	0.000308299	0.00633585	0.208437
TC0400009860.hg.1	NM_016930	STX18	syntaxin 18	0.40856	9.28903	4.39386	0.000310467	0.0063756	0.201597
TC1300008517.hg.1	NM_002128	HMGB1	high mobility group box 1	0.388614	11.7389	4.39027	0.000313012	0.00641817	0.193633
TC0300007124.hg.1	NM_001098414	ZNF621	zinc finger protein 621	-0.390051	8.58751	-4.39042	0.000312909	0.00641817	0.193956
TC1000010113.hg.1	NM_001256053	ANKRD26	ankyrin repeat domain 26	-0.475914	7.40197	-4.38863	0.000314183	0.00643732	0.189991
TC0100009468.hg.1	NM_014813	LRIG2	leucine-rich repeats and immunoglobulin-like domains 2	-0.70094	8.24485	-4.38793	0.000314686	0.00643879	0.188431
TC0900007646.hg.1	NM_001018037	VPS13A	vacuolar protein sorting 13 homolog A (S. cerevisiae)	-0.718048	8.79949	-4.38787	0.000314728	0.00643879	0.1883
				-0.406402	8.79237	-4.3869	0.000315425	0.00644359	0.186143
TC1700006547.hg.1	NM_001098509	SGSM2	small G protein signaling modulator 2	-0.323513	8.95059	-4.38655	0.000315674	0.00644359	0.185372
TC0100009067.hg.1	FNBP1L.gAug10-unspliced	FNBP1L	Transcript Identified by AceView, Entrez Gene ID(s) 54874	-0.346387	10.3929	-4.38658	0.000315653	0.00644359	0.185439
TC1200011914.hg.1	NM_001040107	HVCN1	hydrogen voltage gated channel 1	0.763841	7.63877	4.38492	0.000316848	0.0064627	0.181752
TC0100016694.hg.1	NM_006469	IVNS1ABP	influenza virus NS1A binding protein	-0.518391	10.2863	-4.38431	0.000317289	0.00646685	0.180394
TC0400009001.hg.1	NM_001109977	FAM160A1	family with sequence similarity 160, member A1	-0.957238	6.91687	-4.38205	0.000318931	0.00649099	0.175359
HTA2-pos-PSR06017403.hg.1				0.951718	10.4244	4.38038	0.000320145	0.00649099	0.171655
HTA2-pos-PSR6_apd_hap1001113.hg.1				0.951718	10.4244	4.38038	0.000320145	0.00649099	0.171655
HTA2-pos-PSR6_dbb_hap3002663.hg.1				0.951718	10.4244	4.38038	0.000320145	0.00649099	0.171655
HTA2-pos-PSR6_mann_hap4002278.hg.1				0.951718	10.4244	4.38038	0.000320145	0.00649099	0.171655
HTA2-pos-PSR6_mcf_hap5002420.hg.1				0.951718	10.4244	4.38038	0.000320145	0.00649099	0.171655
HTA2-pos-PSR6_ssto_hap7002419.hg.1				0.951718	10.4244	4.38038	0.000320145	0.00649099	0.171655
				-0.275406	8.528	-4.37795	0.000321923	0.00651732	0.166253
				-0.275406	8.528	-4.37795	0.000321923	0.00651732	0.166253
TC0X00007744.hg.1	NM_003022	SH3BGRL	SH3 domain binding glutamate-rich protein like	0.614456	10.6887	4.3776	0.000322178	0.00651762	0.165481
TC0300007121.hg.1	NM_001145082	ZNF619	zinc finger protein 619	-0.491124	7.05195	-4.37697	0.000322644	0.00652221	0.164069
TC1400006713.hg.1	NM_138360	LRRC16B	leucine rich repeat containing 16B	-0.372241	7.12649	-4.37608	0.000323294	0.00653049	0.162106
TC1000011690.hg.1	NM_004311	ARL3	ADP-ribosylation factor like GTPase 3	0.740833	8.8798	4.37543	0.000323776	0.00653052	0.160654
TC1000009516.hg.1	NM_014974	DIP2C	disco-interacting protein 2 homolog C	-0.394789	8.41156	-4.37573	0.000323556	0.00653052	0.161315
TC0900007492.hg.1	PIP5K1B.jAug10-unspliced	PIP5K1B	Transcript Identified by AceView, Entrez Gene ID(s) 8395	-0.906177	8.76358	-4.3715	0.000326689	0.0065844	0.151916
TC2200007677.hg.1	NM_001284303	TBC1D22A	TBC1 domain family, member 22A	-0.326465	9.45313	-4.36702	0.000330037	0.00664488	0.141971
				-0.446594	13.3048	-4.36673	0.000330256	0.00664488	0.141326
TC0300006694.hg.1	NM_001291694	NR2C2	nuclear receptor subfamily 2, group C, member 2	-0.415357	10.6521	-4.36651	0.000330423	0.00664488	0.140831
TC1600008940.hg.1	hsa_circ_0000662	AXIN1	Memczak2013 ALT_ACCEPTOR, ALT_DONOR, coding, INTERNAL, intronic best transcript NM_003502	-0.401098	8.88676	-4.36528	0.000331349	0.00665857	0.138104
TC1600006904.hg.1	NM_152308	RMI2	RecQ mediated genome instability 2	0.572332	7.84749	4.36473	0.000331763	0.00666197	0.136885
TC0200013607.hg.1	NM_005783	TXNDC9	thioredoxin domain containing 9	0.514423	7.83467	4.36387	0.000332419	0.00667021	0.13496
TC0X00007363.hg.1	NM_014599	MAGED2	MAGE family member D2	0.533504	9.2671	4.36332	0.000332835	0.00667364	0.133738
TC1600011570.hg.1	NM_020188	CMC2	C-x(9)-C motif containing 2	0.904219	8.71059	4.36101	0.00033459	0.00670389	0.128609
TC1200011675.hg.1	NR_024261	GOLGA2P5	golgin A2 pseudogene 5	-0.4032	7.26171	-4.36011	0.000335276	0.00671269	0.126611
TC0600009459.hg.1	NM_006208	ENPP1	ectonucleotide pyrophosphatase/phosphodiesterase 1	-0.829267	9.50629	-4.35804	0.000336858	0.0067394	0.122021
TC2000007627.hg.1	NM_001256135	CSE1L	CSE1 chromosome segregation 1-like (yeast)	0.419116	9.76296	4.35707	0.000337607	0.0067494	0.119857
HTA2-pos-PSR11002948.hg.1				0.381318	10.7076	4.35665	0.000337926	0.00675082	0.118936
TC1100010987.hg.1	BC019385	FABP5	fatty acid binding protein 5 (psoriasis-associated)	1.12273	9.25796	4.35467	0.000339457	0.00677642	0.114528
TC0200007257.hg.1	NM_001083946	NDUFAF7	NADH dehydrogenase (ubiquinone) complex I, assembly factor 7	-0.39427	9.12865	-4.3525	0.000341143	0.00680508	0.109696
TC1800009056.hg.1	NM_001306093	ZADH2	zinc binding alcohol dehydrogenase domain containing 2	-0.395721	9.49343	-4.35143	0.000341971	0.00681661	0.10733
TC1200012808.hg.1	NM_014925	R3HDM2	R3H domain containing 2	-0.406083	8.86616	-4.35019	0.000342941	0.00683093	0.104569
TC0500008814.hg.1	NM_001033112	PAIP2	poly(A) binding protein interacting protein 2	0.399082	10.5408	4.34858	0.000344201	0.00684308	0.100994
TC0300013405.hg.1	NM_001025266	C3orf70	chromosome 3 open reading frame 70	-0.289368	8.26342	-4.34811	0.000344574	0.00684308	0.0999356
TC0100018242.hg.1	NM_001134492	HS2ST1	heparan sulfate 2-O-sulfotransferase 1	-0.347146	9.42548	-4.34836	0.000344375	0.00684308	0.1005
TC1700007777.hg.1	NM_001190918	THRA	thyroid hormone receptor, alpha	-0.420499	10.1984	-4.34781	0.000344809	0.00684308	0.0992711
TC0X00009750.hg.1	NM_001146702	KDM5C	lysine (K)-specific demethylase 5C	-0.472343	10.1826	-4.34863	0.000344163	0.00684308	0.101101
HTA2-pos-PSR15011019.hg.1				0.579171	11.301	4.34654	0.000345802	0.00685778	0.0964671
HTA2-pos-PSR15015199.hg.1				0.845442	11.1363	4.34568	0.000346487	0.00686635	0.0945384
TC0100011012.hg.1	NM_002922	RGS1	regulator of G-protein signaling 1	1.5864	9.48967	4.34534	0.000346753	0.00686661	0.0937908
TC0300013458.hg.1	NM_052969	RPL39L	ribosomal protein L39-like	0.524642	6.45307	4.3432	0.000348447	0.00689012	0.0890385
TSUnmapped00000263.hg.1	ENST00000627713	BCL2L14	BCL2-like 14 (apoptosis facilitator)	-0.704641	7.73833	-4.3435	0.000348214	0.00689012	0.0896905
TC1700011045.hg.1	NM_001281496	PHB	prohibitin	0.519956	10.9955	4.34272	0.000348827	0.00689262	0.0879766
TC0600007664.hg.1	OTTHUMT00000076179	HLA-DQA2	major histocompatibility complex, class II, DQ alpha 2	1.00815	9.43384	4.34213	0.000349297	0.0068969	0.086663
TC0400012670.hg.1	NM_005245	FAT1	FAT atypical cadherin 1	-0.665651	11.6982	-4.33967	0.000351267	0.00693078	0.0811776
TC1700007620.hg.1	NM_001291468	CCL4L2	chemokine (C-C motif) ligand 4-like 2	0.780066	6.85238	4.33823	0.000352415	0.00694525	0.0779961
HTA2-pos-PSR14009919.hg.1				0.518598	9.34907	4.33811	0.000352512	0.00694525	0.07773
TC2000007792.hg.1	NM_002623	PFDN4	prefoldin subunit 4	1.04228	8.00006	4.33736	0.000353117	0.00695213	0.0760574
TC0100014852.hg.1	NM_002053	GBP1	guanylate binding protein 1, interferon-inducible	1.52898	9.82477	4.33535	0.000354741	0.00697906	0.0715824
TC0900007994.hg.1	NM_005392	PHF2	PHD finger protein 2	-0.2396	8.65475	-4.33503	0.000355	0.0069791	0.0708715
TC1900011007.hg.1	NM_001301076	AP2S1	adaptor-related protein complex 2 sigma 1 subunit	0.852325	9.64655	4.33208	0.000357397	0.00702114	0.0643123
TC0700009398.hg.1	NM_016943	TAS2R3	taste receptor, type 2, member 3	-0.52715	6.36257	-4.33089	0.000358369	0.00703135	0.0616637
TC1900007743.hg.1	NM_001136156	ZNF507	zinc finger protein 507	-0.599242	9.79546	-4.33081	0.000358433	0.00703135	0.0614879
TC1000009880.hg.1	NM_001308295	NMT2	N-myristoyltransferase 2	-0.491424	9.47168	-4.3277	0.000360985	0.00707629	0.0545733
HTA2-pos-3447824_st				0.919755	9.77364	4.3273	0.000361313	0.00707763	0.0536861
HTA2-pos-PSR01065866.hg.1				0.766781	11.12	4.32631	0.000362128	0.00708421	0.0514896
TC1600007753.hg.1	NM_001300948	LONP2	lon peptidase 2, peroxisomal	-0.501502	11.1095	-4.32626	0.00036217	0.00708421	0.0513763
TC1100011288.hg.1	NM_016050	MRPL11	mitochondrial ribosomal protein L11	0.828854	8.75637	4.32442	0.000363694	0.0071089	0.0472834
TC0100012002.hg.1	NM_032435	KIAA1804	mixed lineage kinase 4	-0.476598	8.37981	-4.32371	0.000364282	0.00711528	0.0457087
TC0900006970.hg.1	NM_002504	NFX1	nuclear transcription factor, X-box binding 1	-0.390391	10.5314	-4.3232	0.000364705	0.00711843	0.0445767
				0.639322	9.78158	4.3223	0.000365449	0.00712782	0.0425917
TC1600008175.hg.1	NM_005796	NUTF2	nuclear transport factor 2	0.461621	10.9224	4.32168	0.000365972	0.0071329	0.0411981
TC0100009366.hg.1	NM_001270768	STRIP1	striatin interacting protein 1	-0.456425	10.0414	-4.32103	0.000366513	0.00713834	0.0397567
TC0900007047.hg.1	NM_001281428	DNAI1	dynein, axonemal, intermediate chain 1	-0.375681	7.0257	-4.32064	0.000366835	0.0071395	0.0388999
TC1600009966.hg.1	NM_024096	DCTPP1	dCTP pyrophosphatase 1	0.838946	8.88532	4.31855	0.000368588	0.00716336	0.0342536
TC0600008697.hg.1	NM_001204813	NT5E	5-nucleotidase, ecto (CD73)	-1.42108	11.1147	-4.31884	0.000368349	0.00716336	0.0348854
TC0100014188.hg.1	NM_001101662	NRDC	nardilysin convertase	0.520352	8.31402	4.31758	0.000369407	0.00717414	0.0320914
TC2100008314.hg.1	NM_000100	CSTB	cystatin B (stefin B)	0.618387	10.4042	4.31611	0.000370645	0.00719305	0.0288293
TC0900012025.hg.1	NM_001606	ABCA2	ATP binding cassette subfamily A member 2	-0.387887	8.21371	-4.3142	0.000372263	0.00721839	0.0245825
TC2000009128.hg.1	NM_015035	ZHX3	zinc fingers and homeoboxes 3	-0.648942	9.46094	-4.31395	0.000372482	0.00721839	0.024011
TC0600010040.hg.1	NM_032532	FNDC1	fibronectin type III domain containing 1	-0.790265	8.07229	-4.31317	0.000373142	0.00722605	0.0222832
TC0900006968.hg.1	NM_014471	SPINK4	serine peptidase inhibitor, Kazal type 4	2.09994	9.85655	4.3122	0.000373967	0.00723687	0.0201303
TC1100009514.hg.1	NM_138788	TMEM45B	transmembrane protein 45B	-0.478488	12.864	-4.30887	0.000376817	0.00728682	0.0127321
TC1900009558.hg.1	NM_001304350	ZNF558	zinc finger protein 558	-0.412109	8.29307	-4.30834	0.000377272	0.00729044	0.0115546
TC0200013531.hg.1	NM_001115016	KANSL3	KAT8 regulatory NSL complex subunit 3	-0.260141	8.98645	-4.30758	0.000377929	0.00729795	0.00985961
TC0100014340.hg.1	NM_002353	TACSTD2	tumor-associated calcium signal transducer 2	0.378306	5.79581	4.30479	0.000380338	0.00733925	0.00366728
TC2200009231.hg.1	NM_002415	MIF	macrophage migration inhibitory factor (glycosylation-inhibiting factor)	1.06079	10.3196	4.30255	0.000382292	0.00734094	-0.00132829
HTA2-pos-3213041_st				0.463308	10.7284	4.30389	0.000381119	0.00734094	0.00166793
TC0100011454.hg.1	NM_001206741	HSD11B1	hydroxysteroid (11-beta) dehydrogenase 1	0.572229	6.16864	4.3029	0.000381985	0.00734094	-0.000545324
TC1900011414.hg.1	NM_001289023	LAIR1	leukocyte-associated immunoglobulin-like receptor 1	0.559715	8.31577	4.30263	0.000382219	0.00734094	-0.00114119
TC1100006495.hg.1	NM_001025234	TSPAN4	tetraspanin 4	0.528595	8.46482	4.30405	0.000380985	0.00734094	0.00200995
TC1900008392.hg.1	NM_001039885	FKRP	fukutin related protein	-0.311632	7.43521	-4.30246	0.000382371	0.00734094	-0.00152876
TC1_KI270713v1_random00006432.hg.1	NM_001282321	FAM231A	family with sequence similarity 231, member A	-0.36268	8.24072	-4.30221	0.000382585	0.00734094	-0.00207519
TC0700012780.hg.1	NM_001113239	HIPK2	homeodomain interacting protein kinase 2	-0.704087	10.4833	-4.30316	0.000381757	0.00734094	3.78742e-05
TC2000009250.hg.1	NM_001242920	PLTP	phospholipid transfer protein	0.730533	8.52793	4.30141	0.000383288	0.00734924	-0.00386491
TC1500009928.hg.1	NM_020147	THAP10	THAP domain containing 10	0.374328	6.20606	4.29924	0.000385183	0.00736349	-0.00866959
TSUnmapped00000195.hg.1	ENST00000626554	NDUFA10	NADH dehydrogenase (ubiquinone) 1 alpha subcomplex, 10, 42kDa	-0.404239	9.98076	-4.29864	0.000385715	0.00736349	-0.0100154
TC0200014170.hg.1	NM_006609	MAP3K2	mitogen-activated protein kinase kinase kinase 2	-0.507284	10.165	-4.29923	0.000385194	0.00736349	-0.00869737
TC1100009026.hg.1	NM_015191	SIK2	salt-inducible kinase 2	-0.508494	9.43303	-4.30005	0.000384479	0.00736349	-0.00688838
TC1100007808.hg.1	hsa_circ_0000312	SDHAF2	Memczak2013 ALT_ACCEPTOR, ALT_DONOR, coding, INTERNAL, intronic best transcript NM_017841	-0.669079	8.53161	-4.29952	0.000384942	0.00736349	-0.00805952
HTA2-pos-47424655_st				-0.60733	7.78607	-4.2985	0.000385837	0.00736349	-0.0103243
HTA2-pos-PSR01029309.hg.1				1.1317	9.81558	4.2984	0.000385927	0.00736349	-0.0105511
TC1200012819.hg.1	NM_001282606	TMBIM4	transmembrane BAX inhibitor motif containing 4	0.570349	10.1569	4.29721	0.000386971	0.0073759	-0.0131842
TC1000009345.hg.1	NM_001199868	GLRX3	glutaredoxin 3	0.367219	8.78235	4.29674	0.000387391	0.0073759	-0.0142421
TC0600008622.hg.1	NM_031469	SH3BGRL2	SH3 domain binding glutamate-rich protein like 2	-0.605299	11.4047	-4.29699	0.000387168	0.0073759	-0.0136799
TC1700007720.hg.1	NM_002795	PSMB3	proteasome subunit beta 3	1.00449	9.35686	4.29329	0.000390452	0.00740307	-0.021911
TC0300013103.hg.1	NM_001099645	RPL22L1	ribosomal protein L22-like 1	0.773986	9.05134	4.29474	0.000389158	0.00740307	-0.0186754
TC0700013080.hg.1	NM_005614	RHEB	Ras homolog enriched in brain	0.748351	8.74595	4.29438	0.000389479	0.00740307	-0.0194796
TC1000008651.hg.1	NM_017902	HIF1AN	hypoxia inducible factor 1, alpha subunit inhibitor	-0.328612	9.72778	-4.29363	0.000390148	0.00740307	-0.0211522
				-0.31444	8.85775	-4.29341	0.000390346	0.00740307	-0.0216475
TSUnmapped00000328.hg.1	ENST00000628424	DGKD	diacylglycerol kinase, delta 130kDa	-0.575421	8.42055	-4.29385	0.000389952	0.00740307	-0.0206625
TC1500008840.hg.1	NM_001301026	TJP1	tight junction protein 1	-0.489335	10.6239	-4.29239	0.000391252	0.00741307	-0.0239059
TC1300010039.hg.1	ENST00000529080	NEK5	NIMA-related kinase 5	-0.381684	4.86326	-4.29134	0.000392193	0.00742572	-0.026247
TC0200016530.hg.1	NM_001100623	PLEKHB2	pleckstrin homology domain containing, family B (evectins) member 2	-0.353595	10.8465	-4.29088	0.000392602	0.00742829	-0.0272621
TC0700013548.hg.1	NM_001077663	URGCP	upregulator of cell proliferation	-0.40676	9.82054	-4.28937	0.000393953	0.00744868	-0.0306109
TC0200006647.hg.1	NM_016207	CPSF3	cleavage and polyadenylation specific factor 3	0.442941	8.31199	4.28895	0.000394338	0.00745077	-0.0315613
TC0800008150.hg.1	NM_003909	CPNE3	copine III	-0.528777	10.0151	-4.28674	0.000396331	0.00748322	-0.0364739
TC0100013718.hg.1	NM_032881	LSM10	LSM10, U7 small nuclear RNA associated	0.533833	8.15707	4.28579	0.000397191	0.00748388	-0.0385874
				0.896117	11.139	4.28593	0.000397061	0.00748388	-0.0382683
TC1900008240.hg.1	NM_001297752	ZNF283	zinc finger protein 283	-0.525719	10.4992	-4.28629	0.000396737	0.00748388	-0.0374713
HTA2-pos-PSR05013761.hg.1				0.290444	12.7414	4.28512	0.000397796	0.00749008	-0.0400697
HTA2-pos-PSR01001663.hg.1				1.55219	10.0565	4.28449	0.000398372	0.00749573	-0.0414789
TC1000009149.hg.1	NM_001001974	PLEKHA1	pleckstrin homology domain containing, family A (phosphoinositide binding specific) member 1	-0.435706	9.91118	-4.28334	0.00039941	0.00750488	-0.044015
TC1000010411.hg.1	NM_001305033	ZNF33B	zinc finger protein 33B	-0.502709	9.95281	-4.28344	0.000399326	0.00750488	-0.0438097
TC1900011642.hg.1	NM_001077238	SPPL2B	signal peptide peptidase like 2B	-0.384846	9.52988	-4.2819	0.00040073	0.00752449	-0.0472306
TC1300009650.hg.1	NM_004115	FGF14	fibroblast growth factor 14	-0.525079	4.53899	-4.28108	0.000401481	0.00753338	-0.0490545
TC1400007155.hg.1	NM_016039	C14orf166	chromosome 14 open reading frame 166	0.809247	10.3409	4.28046	0.000402044	0.00753875	-0.0504206
TC0100006931.hg.1	NM_001006624	PDPN	podoplanin	1.42653	7.06516	4.27938	0.000403039	0.00755219	-0.0528278
				-0.297337	8.23053	-4.27857	0.000403782	0.00755571	-0.0546235
				-0.297337	8.23053	-4.27857	0.000403782	0.00755571	-0.0546235
TC1600010780.hg.1	NM_001099642	CMTR2	cap methyltransferase 2	-0.546934	9.17148	-4.27615	0.000406017	0.0075923	-0.0600009
TC0500011751.hg.1	NM_020177	FEM1C	fem-1 homolog c (C. elegans)	-0.544754	10.327	-4.27565	0.00040648	0.00759573	-0.0611112
TC0200007421.hg.1	hsa_circ_0000996	CAMKMT	Memczak2013 ALT_ACCEPTOR, ALT_DONOR, coding, INTERNAL, intronic best transcript NM_024766	-0.735619	5.19215	-4.27431	0.000407725	0.00760997	-0.0640911
				0.80818	7.56312	4.27394	0.000408072	0.00760997	-0.0649202
TC1700010914.hg.1	NM_001103154	ARL17B	ADP-ribosylation factor like GTPase 17B	-0.783872	9.38743	-4.27393	0.000408082	0.00760997	-0.0649425
TC0200010507.hg.1	NM_001104586	CARF	calcium responsive transcription factor	-0.347092	10.5375	-4.27354	0.000408448	0.00761157	-0.0658162
TC1400007950.hg.1	NM_006888	CALM1	calmodulin 1 (phosphorylase kinase, delta)	-0.435747	12.973	-4.27255	0.000409369	0.00762352	-0.0680112
TC1000012530.hg.1	NM_001199938	EBLN1	endogenous Bornavirus-like nucleoprotein 1	-0.435502	6.38208	-4.26996	0.000411796	0.00765988	-0.0737691
TC1200012877.hg.1	NM_001164715	ZNF605	zinc finger protein 605	-0.529631	7.94106	-4.26987	0.000411885	0.00765988	-0.0739806
TC0600014273.hg.1	NM_001243965	HLA-DRB1	major histocompatibility complex, class II, DR beta 1	0.944691	11.9637	4.26793	0.000413711	0.00768858	-0.07829
TC0400007799.hg.1	NM_001098484	SLC4A4	solute carrier family 4 (sodium bicarbonate cotransporter), member 4	-1.29873	10.1153	-4.26699	0.000414595	0.00769975	-0.0803702
TC0100015786.hg.1	NM_001194937	POGZ	pogo transposable element with ZNF domain	-0.396869	10.038	-4.26657	0.000414994	0.0077019	-0.0813078
TC1600011442.hg.1	NM_022818	MAP1LC3B	microtubule-associated protein 1 light chain 3 beta	0.496016	10.0789	4.26215	0.0004192	0.00777342	-0.0911314
TC0600010936.hg.1	hsa_circ_0001579	ATXN1	Memczak2013 ALT_ACCEPTOR, ALT_DONOR, coding, INTERNAL, intronic best transcript NM_000332	-0.468573	7.84889	-4.26192	0.00041942	0.00777342	-0.0916413
HTA2-pos-PSR07002503.hg.1				0.953875	8.62635	4.259	0.000422222	0.00782003	-0.0981283
TC0100008260.hg.1	NM_001262	CDKN2C	cyclin-dependent kinase inhibitor 2C (p18, inhibits CDK4)	0.674348	7.93107	4.25847	0.00042274	0.00782428	-0.0993213
TC0600006925.hg.1	ENST00000379591	GCNT6	glucosaminyl (N-acetyl) transferase 6 [Source:HGNC Symbol;Acc:HGNC:21623]	-0.586818	5.57478	-4.25799	0.000423198	0.00782743	-0.100376
TC0600014371.hg.1	NM_003730	RNASET2	ribonuclease T2	0.820091	9.65316	4.25559	0.000425523	0.00783702	-0.105713
TC0700012180.hg.1	NM_006754	SYPL1	synaptophysin-like 1	0.592031	9.04799	4.25713	0.000424032	0.00783702	-0.102294
TC1400010624.hg.1	NM_001146154	PTGR2	prostaglandin reductase 2	-0.487023	9.38462	-4.25669	0.000424461	0.00783702	-0.103279
				0.74345	10.5395	4.25478	0.00042631	0.00783702	-0.107514
				0.74345	10.5395	4.25478	0.00042631	0.00783702	-0.107514
				0.74345	10.5395	4.25478	0.00042631	0.00783702	-0.107514
				0.74345	10.5395	4.25478	0.00042631	0.00783702	-0.107514
				0.74345	10.5395	4.25478	0.00042631	0.00783702	-0.107514
				0.74345	10.5395	4.25478	0.00042631	0.00783702	-0.107514
HTA2-neg-47419713_st				-0.976791	5.82005	-4.25384	0.000427231	0.00784864	-0.109616
				0.847731	8.99816	4.25183	0.000429196	0.0078741	-0.114086
				0.847731	8.99816	4.25183	0.000429196	0.0078741	-0.114086
TSUnmapped00000636.hg.1	ENST00000631071	TRAPPC4	trafficking protein particle complex 4	-0.368601	7.61302	-4.25121	0.000429797	0.00787981	-0.115449
TC1700008533.hg.1	NM_001284333	TLK2	tousled-like kinase 2	-0.502565	10.7451	-4.25045	0.000430545	0.00788819	-0.117141
TC1100006796.hg.1	NM_001206646	AKIP1	A kinase (PRKA) interacting protein 1	0.335637	7.84298	4.2492	0.000431782	0.00790553	-0.119936
TC0700009253.hg.1	NM_015135	NUP205	nucleoporin 205kDa	1.09164	7.46582	4.24794	0.000433022	0.0079229	-0.122729
TC0600014265.hg.1	NM_001287594	CLIC1	chloride intracellular channel 1	0.841182	11.0733	4.24665	0.000434294	0.00793549	-0.125586
TC1000009172.hg.1	NM_001007793	BUB3	BUB3 mitotic checkpoint protein	0.344085	10.6255	4.24674	0.000434213	0.00793549	-0.125404
TC0100009955.hg.1	NM_002796	PSMB4	proteasome subunit beta 4	1.16408	10.074	4.24629	0.000434652	0.0079361	-0.126388
TC0100015115.hg.1	NM_001008218	AMY1B	amylase, alpha 1B (salivary)	-0.492787	6.86785	-4.24603	0.000434911	0.0079361	-0.126969
TC1200011908.hg.1	NM_001164372	GPN3	GPN-loop GTPase 3	0.430487	7.26567	4.24503	0.000435904	0.00794888	-0.129189
TC1700012469.hg.1	NM_001005849	SUMO2	small ubiquitin-like modifier 2	0.635851	11.2188	4.2436	0.000437331	0.00796957	-0.132374
TC0400007991.hg.1	NM_001258006	COPS4	COP9 signalosome subunit 4	0.327847	8.92143	4.24068	0.000440254	0.008008	-0.138861
TC0200010253.hg.1	NM_144708	ANKAR	ankyrin and armadillo repeat containing	-0.724623	8.04366	-4.24064	0.000440296	0.008008	-0.138953
HTA2-pos-3596634_st				1.46611	8.3782	4.24061	0.000440323	0.008008	-0.139014
HTA2-pos-3513278_st				0.55872	10.1092	4.24008	0.000440857	0.00801234	-0.140194
TC1100011338.hg.1	NM_001271849	CDK2AP2	cyclin-dependent kinase 2 associated protein 2	0.467198	8.95061	4.23745	0.000443518	0.00804541	-0.146055
HTA2-pos-3372486_st				0.804384	12.3239	4.23716	0.000443807	0.00804541	-0.146688
TSUnmapped00000368.hg.1	ENST00000628816	RPS6KA1	ribosomal protein S6 kinase, 90kDa, polypeptide 1	-0.328107	7.25709	-4.23682	0.000444156	0.00804541	-0.147454
TC0100012673.hg.1	NM_012405	ICMT	isoprenylcysteine carboxyl methyltransferase	-0.417386	10.4925	-4.237	0.000443973	0.00804541	-0.147053
TC1900009459.hg.1	NM_000208	INSR	insulin receptor	-0.576661	8.95862	-4.237	0.000443969	0.00804541	-0.147045
TC0100009064.hg.1	NM_001024948	FNBP1L	formin binding protein 1-like	-0.611385	10.5272	-4.23636	0.000444618	0.00804842	-0.148467
TC0100013692.hg.1	NM_024874	KIAA0319L	KIAA0319-like	-0.365296	10.9283	-4.23567	0.000445323	0.00805582	-0.150011
TC0800010703.hg.1	NM_006421	ARFGEF1	ADP-ribosylation factor guanine nucleotide-exchange factor 1 (brefeldin A-inhibited)	-0.313201	9.7583	-4.23138	0.000449704	0.00812966	-0.159544
TC1200012706.hg.1	NM_001136538	ACAD10	acyl-CoA dehydrogenase family, member 10	-0.417829	8.67122	-4.23104	0.000450057	0.00813063	-0.160307
TC1000007226.hg.1	NM_001026383	CCDC7	coiled-coil domain containing 7	-0.592913	8.75442	-4.23065	0.000450455	0.00813243	-0.161169
TC1100011192.hg.1	NM_015104	ATG2A	autophagy related 2A	-0.34916	9.50113	-4.22839	0.000452789	0.00816913	-0.1662
TC1100010976.hg.1	NM_002556	OSBP	oxysterol binding protein	-0.407057	9.58893	-4.22748	0.000453727	0.00818063	-0.168215
TC2000009980.hg.1	NR_015406	LINC00654	long intergenic non-protein coding RNA 654	-0.48871	8.39861	-4.22643	0.000454815	0.00819057	-0.170547
HTA2-pos-PSR14009911.hg.1				0.893464	11.0945	4.22637	0.000454881	0.00819057	-0.170689
TC0100015810.hg.1	NM_001300733	MRPL9	mitochondrial ribosomal protein L9	0.389868	9.33247	4.22606	0.000455197	0.00819083	-0.171364
TC0200013943.hg.1	NM_025181	SLC35F5	solute carrier family 35, member F5	-0.383279	11.0298	-4.22568	0.0004556	0.00819266	-0.172226
TC0400007962.hg.1	NM_001201	BMP3	bone morphogenetic protein 3	-1.25498	9.32457	-4.22492	0.00045639	0.00820145	-0.173914
TC0100014776.hg.1	NM_001134445	DDAH1	dimethylarginine dimethylaminohydrolase 1	-0.389314	11.1895	-4.22423	0.00045711	0.00820896	-0.175448
TC0500007415.hg.1	NM_001008397	GPX8	glutathione peroxidase 8 (putative)	0.701302	6.9693	4.22315	0.000458233	0.00822094	-0.177839
TC0200014845.hg.1	NM_020675	SPC25	SPC25, NDC80 kinetochore complex component	0.55735	6.6787	4.22272	0.000458684	0.00822094	-0.178796
TC0800007309.hg.1	NM_007198	PROSC	proline synthetase co-transcribed homolog (bacterial)	-0.273931	10.2656	-4.22291	0.000458483	0.00822094	-0.178369
TC0500007408.hg.1	NM_002104	GZMK	granzyme K	1.22214	6.91357	4.22232	0.0004591	0.00822297	-0.179679
TC0X00009153.hg.1	NM_001144002	CTPS2	CTP synthase 2	-0.368547	10.2729	-4.22077	0.00046073	0.00824673	-0.183128
TC1900007864.hg.1	NM_001242597	TMEM147	transmembrane protein 147	0.637333	9.27681	4.22032	0.000461208	0.00824986	-0.184139
TSUnmapped00000077.hg.1	ENST00000625884	HMBS	hydroxymethylbilane synthase	1.06088	6.82891	4.21912	0.000462474	0.00826707	-0.186808
TC1500010906.hg.1	ENST00000560873.1	RP11-351M8.2	---	-0.368785	6.94516	-4.21661	0.000465129	0.00830441	-0.192381
TC0800011601.hg.1	NM_001101676	SAMD12	sterile alpha motif domain containing 12	-0.585829	8.6543	-4.21657	0.000465174	0.00830441	-0.192475
TC1700011820.hg.1	NM_001195427	SRSF2	serine/arginine-rich splicing factor 2	0.336528	10.149	4.21549	0.000466322	0.008314	-0.194876
TC1900008114.hg.1	LTBP4.vjAug10-unspliced	LTBP4	Transcript Identified by AceView, Entrez Gene ID(s) 8425	-0.412876	9.03135	-4.21562	0.000466182	0.008314	-0.194582
TC0700010046.hg.1	NM_013393	FTSJ2	FtsJ RNA methyltransferase homolog 2 (E. coli)	0.387382	7.98392	4.21362	0.000468319	0.00834268	-0.199035
TC0400007901.hg.1	NM_020859	SHROOM3	shroom family member 3	-0.694981	10.707	-4.21341	0.000468545	0.00834268	-0.199505
TC1900011636.hg.1	NM_003969	UBE2M	ubiquitin-conjugating enzyme E2M	0.625423	9.5858	4.21308	0.000468898	0.0083435	-0.200238
TC0200008627.hg.1	NM_002518	NPAS2	neuronal PAS domain protein 2	-0.542739	10.2596	-4.20975	0.000472475	0.00839514	-0.207637
TC0800012457.hg.1	NM_194291	TMEM65	transmembrane protein 65	-0.921611	8.96853	-4.20988	0.000472338	0.00839514	-0.207354
HTA2-pos-PSR01028941.hg.1				0.65476	12.2367	4.20952	0.000472726	0.00839514	-0.208154
TC1700006939.hg.1	NM_001303	COX10	COX10 heme A:farnesyltransferase cytochrome c oxidase assembly factor	-0.366815	8.80947	-4.20918	0.000473093	0.00839617	-0.208909
TC0400006540.hg.1	NM_000142	FGFR3	fibroblast growth factor receptor 3	-0.486861	8.35168	-4.20852	0.000473806	0.00840334	-0.210376
TC2200008449.hg.1	NM_001304794	DUSP18	dual specificity phosphatase 18	-0.547552	7.9781	-4.20814	0.000474208	0.00840498	-0.211201
				-0.417753	9.47942	-4.20703	0.000475422	0.00841875	-0.21369
HTA2-pos-PSR01006342.hg.1				0.625812	10.4369	4.20657	0.000475911	0.00841875	-0.214691
TC0500012392.hg.1	NM_003122	SPINK1	serine peptidase inhibitor, Kazal type 1	1.34497	11.1815	4.20657	0.000475914	0.00841875	-0.214696
TC1400006742.hg.1	NM_001290256	KHNYN	KH and NYN domain containing	-0.407076	9.76072	-4.20385	0.000478879	0.00846569	-0.220742
HTA2-pos-PSR15015197.hg.1				1.00426	11.3241	4.20262	0.000480229	0.00848404	-0.223483
TC0100016567.hg.1	NM_001199260	TOR1AIP2	torsin A interacting protein 2	-0.681084	10.3336	-4.20225	0.000480637	0.00848574	-0.22431
TC0500009250.hg.1	NM_145049	UBLCP1	ubiquitin-like domain containing CTD phosphatase 1	0.540745	8.49001	4.19811	0.000485199	0.00856072	-0.233505
TC0600014143.hg.1	NM_001290259	PHF3	PHD finger protein 3	-0.586465	11.4197	-4.19664	0.000486834	0.00858401	-0.23678
TC1900006795.hg.1	NM_006012	CLPP	caseinolytic mitochondrial matrix peptidase proteolytic subunit	0.706757	9.05503	4.19627	0.000487241	0.00858562	-0.237594
TC1100013092.hg.1	NM_031275	TEX12	testis expressed 12	-0.586939	4.27861	-4.19542	0.000488188	0.00859673	-0.239484
TC1400009002.hg.1	NM_006364	SEC23A	Sec23 homolog A, COPII coat complex component	-0.483414	11.3607	-4.19402	0.000489757	0.00861877	-0.242606
TC1200011496.hg.1	NM_001920	DCN	decorin	0.874881	11.4524	4.19188	0.000492161	0.00865496	-0.247371
TC0100009274.hg.1	NM_001008219	AMY1C	amylase, alpha 1C (salivary)	-0.517769	6.74328	-4.19162	0.00049245	0.00865496	-0.247943
TC0300013827.hg.1	NM_018031	WDR6	WD repeat domain 6	-0.425486	8.85976	-4.19031	0.000493922	0.00867523	-0.250848
TC1300008735.hg.1	NM_001009814	VWA8	von Willebrand factor A domain containing 8	-0.853258	10.7706	-4.18959	0.000494736	0.00868392	-0.252451
TC0100016279.hg.1	ENST00000451784.1	RP11-9L18.3	---	-0.286545	8.20594	-4.18832	0.000496172	0.0087035	-0.255272
TC0600011375.hg.1	ENST00000376437	DHX16	DEAH (Asp-Glu-Ala-His) box polypeptide 16	-0.297863	8.64023	-4.18783	0.000496727	0.00870761	-0.256359
TC0X00009762.hg.1	NM_001037811	HSD17B10	hydroxysteroid (17-beta) dehydrogenase 10	0.867695	8.5443	4.18471	0.000500279	0.00876424	-0.263295
TC1200008134.hg.1	NM_001300950	YEATS4	YEATS domain containing 4	0.707435	8.73366	4.18298	0.000502259	0.00879325	-0.267138
TC0200011901.hg.1	NM_001282752	PUM2	pumilio RNA binding family member 2	-0.516872	11.7217	-4.18026	0.000505396	0.00884248	-0.273198
TC0200015314.hg.1	NM_004226	STK17B	serine/threonine kinase 17b	-0.426551	12.1338	-4.17815	0.000507835	0.00887944	-0.277882
				1.11417	8.02507	4.17768	0.000508384	0.00888332	-0.278934
TC0900007604.hg.1	NM_012383	OSTF1	osteoclast stimulating factor 1	0.717331	10.4991	4.17596	0.000510382	0.00890704	-0.28275
TSUnmapped00000146.hg.1	ENST00000627069	ZNF780A	zinc finger protein 780A	-0.31348	8.55774	-4.17595	0.000510396	0.00890704	-0.282778
TC1400009315.hg.1	NM_001304485	TIMM9	translocase of inner mitochondrial membrane 9 homolog (yeast)	0.883128	7.12241	4.17564	0.000510758	0.00890764	-0.283468
TC2100008286.hg.1	NM_001025203	U2AF1	U2 small nuclear RNA auxiliary factor 1	0.730657	10.6041	4.17483	0.000511699	0.00891358	-0.285258
TC0200013780.hg.1	ST6GAL2.gAug10-unspliced	ST6GAL2	Transcript Identified by AceView, Entrez Gene ID(s) 84620	0.561693	4.88459	4.1745	0.000512082	0.00891358	-0.285987
TC0500009488.hg.1	NM_001168393	CREBRF	CREB3 regulatory factor	-0.444683	9.29928	-4.17478	0.000511759	0.00891358	-0.285372
TC0800012173.hg.1	NM_031308	EPPK1	epiplakin 1	-0.517724	9.90332	-4.17346	0.000513301	0.00892908	-0.2883
TC1900007678.hg.1	NM_006627	POP4	POP4 homolog, ribonuclease P/MRP subunit	0.923226	8.24812	4.17266	0.000514248	0.0089388	-0.290093
TC0X00009036.hg.1	NM_205849	FAM9B	family with sequence similarity 9, member B	-0.337011	5.09408	-4.17242	0.000514528	0.0089388	-0.290624
				-0.300598	9.46132	-4.17215	0.000514847	0.0089388	-0.291226
TC0300010390.hg.1	NM_001302378	RBSN	rabenosyn, RAB effector	-0.326102	9.79354	-4.17181	0.000515251	0.00894011	-0.291989
				0.349643	12.9028	4.17085	0.00051638	0.00895399	-0.29412
HTA2-pos-PSR16017891.hg.1				0.322528	10.0126	4.17052	0.000516769	0.00895503	-0.294852
HTA2-pos-PSR09019846.hg.1				1.09656	11.958	4.16956	0.000517897	0.00896886	-0.296974
TC1900009867.hg.1	NM_001291478	AKAP8L	A kinase (PRKA) anchor protein 8-like	-0.334397	10.1178	-4.16846	0.000519207	0.00898583	-0.299432
TC0200014404.hg.1	NM_005915	MCM6	minichromosome maintenance complex component 6	0.707111	7.79454	4.16788	0.000519889	0.00899019	-0.300708
TC0400012814.hg.1	NM_002993	CXCL6	chemokine (C-X-C motif) ligand 6	0.487479	8.26021	4.16769	0.000520121	0.00899019	-0.301143
HTA2-pos-PSR19002374.hg.1				0.694458	9.61728	4.16736	0.000520512	0.00899124	-0.301874
TC0800012233.hg.1	NM_138367	ZNF251	zinc finger protein 251	-0.289512	8.60328	-4.16396	0.00052457	0.00905559	-0.309431
TC0100014127.hg.1	NM_001286238	SPATA6	spermatogenesis associated 6	-0.543154	8.20614	-4.16196	0.000526974	0.00909131	-0.313878
TC0600007657.hg.1	NM_002122	HLA-DQA1	major histocompatibility complex, class II, DQ alpha 1	0.792752	10.6344	4.16087	0.000528286	0.00910816	-0.316297
TC1000008364.hg.1	ENST00000416679.1	RP11-380G5.2	---	-0.85279	7.28081	-4.16009	0.000529232	0.00911869	-0.318039
TC1000008482.hg.1	NM_001127182	CEP55	centrosomal protein 55kDa	1.22903	6.2775	4.15972	0.00052967	0.00912046	-0.318843
TC0X00008798.hg.1	NM_001204526	SSR4	signal sequence receptor, delta	1.291	10.3313	4.15915	0.000530365	0.00912664	-0.320118
TC1900011812.hg.1	NM_173631	ZNF547	zinc finger protein 547	-0.28333	7.82458	-4.15848	0.000531184	0.00913106	-0.32162
TC0900008223.hg.1	NM_014425	INVS	inversin	-0.446732	9.33309	-4.15839	0.000531293	0.00913106	-0.32182
TC0500008919.hg.1	NM_001201365	RNF14	ring finger protein 14	-0.319305	10.6156	-4.15774	0.000532073	0.00913869	-0.323247
TC1800008764.hg.1	NM_004786	TXNL1	thioredoxin-like 1	0.566275	9.91422	4.15594	0.000534273	0.0091649	-0.32726
TC1100006441.hg.1	NM_002817	PSMD13	proteasome 26S subunit, non-ATPase 13	0.404348	10.2642	4.15594	0.000534274	0.0091649	-0.327262
TC0500007966.hg.1	NM_003401	XRCC4	X-ray repair complementing defective repair in Chinese hamster cells 4	0.373438	8.38589	4.15504	0.000535376	0.00917802	-0.329267
TC0600010681.hg.1	NM_001286132	RPP40	ribonuclease P/MRP 40kDa subunit	0.522042	6.72364	4.15382	0.000536871	0.00918779	-0.331979
TC1500008893.hg.1	ENST00000435680	MTMR10	myotubularin related protein 10	-0.469791	9.80411	-4.15406	0.000536573	0.00918779	-0.331439
TC0700009399.hg.1	NM_016944	TAS2R4	taste receptor, type 2, member 4	-0.55029	6.92862	-4.15357	0.000537168	0.00918779	-0.332517
TSUnmapped00000246.hg.1	ENST00000627452	CCDC84	coiled-coil domain containing 84	-0.887345	9.79256	-4.15347	0.000537298	0.00918779	-0.332753
TSUnmapped00000776.hg.1	ENST00000630592	FBL	fibrillarin	0.672764	10.0428	4.15264	0.000538316	0.00919942	-0.334594
TC1100007767.hg.1	NM_001243266	MS4A4A	membrane-spanning 4-domains, subfamily A, member 4A	0.764453	7.84516	4.15212	0.000538953	0.00920355	-0.335745
TC0600014202.hg.1	NM_001278690	FGFR1OP	FGFR1 oncogene partner	-0.449913	9.4284	-4.15189	0.000539235	0.00920355	-0.336254
TC1000012586.hg.1	NM_015490	SEC31B	SEC31 homolog B, COPII coat complex component	-0.43818	7.74169	-4.15155	0.000539661	0.00920504	-0.337022
TC1200007408.hg.1	NM_001286211	TMEM117	transmembrane protein 117	-0.728271	9.35272	-4.15085	0.000540527	0.00921403	-0.338582
				-0.309538	8.26434	-4.14947	0.000542232	0.00923087	-0.341644
				-0.309538	8.26434	-4.14947	0.000542232	0.00923087	-0.341644
TC1600006965.hg.1	NM_001145204	SHISA9	shisa family member 9	-0.353069	7.1509	-4.14922	0.000542533	0.00923087	-0.342185
TC1900007382.hg.1	NM_001300927	PGPEP1	pyroglutamyl-peptidase I	-0.552927	10.062	-4.14837	0.000543592	0.0092431	-0.344081
TC0500009320.hg.1	NM_001142556	HMMR	hyaluronan-mediated motility receptor (RHAMM)	0.715626	7.38722	4.14673	0.000545632	0.00926845	-0.347725
TC2200007614.hg.1	NM_001104595	FAM118A	family with sequence similarity 118, member A	-0.693362	9.05038	-4.14663	0.000545764	0.00926845	-0.347961
HTA2-pos-3597901_st				0.571588	10.9517	4.14635	0.000546109	0.00926851	-0.348575
TC1200009131.hg.1	NM_001037494	DYNLL1	dynein, light chain, LC8-type 1	1.06919	10.085	4.14428	0.000548701	0.00929754	-0.353181
TC0200015388.hg.1	NM_152387	KCTD18	potassium channel tetramerization domain containing 18	-0.374181	9.08669	-4.1439	0.000549177	0.00929754	-0.354024
				0.798951	9.95518	4.14389	0.000549187	0.00929754	-0.354043
				0.798951	9.95518	4.14389	0.000549187	0.00929754	-0.354043
TC1700009681.hg.1	NM_025099	CTC1	CTS telomere maintenance complex component 1	-0.342741	8.91965	-4.1423	0.000551184	0.00932555	-0.357573
TC1900011825.hg.1	NM_001204817	ZNF587	zinc finger protein 587	-0.502336	10.036	-4.14147	0.000552234	0.00933749	-0.359423
TC1900008551.hg.1	NM_001040668	BCL2L12	BCL2-like 12 (proline rich)	0.904555	7.8136	4.14001	0.000554073	0.00936277	-0.362658
				0.79359	6.94493	4.13942	0.000554824	0.00936963	-0.363974
HTA2-pos-PSR01009073.hg.1				1.79288	8.6825	4.13875	0.000555675	0.00937819	-0.365466
TSUnmapped00000447.hg.1	ENST00000629360	HHAT	hedgehog acyltransferase	-0.288379	7.73511	-4.13783	0.000556846	0.00938629	-0.367512
TC1700008240.hg.1	hsa_circ_0004562	COL1A1	Jeck2013 ANTISENSE, coding, INTERNAL, intronic best transcript NM_000088	-0.320886	10.6657	-4.13807	0.000556535	0.00938629	-0.366969
TC1200010612.hg.1	NM_001303126	RHEBL1	Ras homolog enriched in brain like 1	0.421755	5.49711	4.13745	0.000557332	0.00938866	-0.368361
TC0100006806.hg.1	NM_001105562	UBE4B	ubiquitination factor E4B	-0.504399	10.3197	-4.13598	0.000559204	0.00940935	-0.371623
HTA2-pos-PSR01062381.hg.1				0.458028	10.1202	4.13594	0.000559253	0.00940935	-0.371707
TC2000009953.hg.1	NM_001278649	OSBPL2	oxysterol binding protein-like 2	-0.408247	9.53748	-4.13488	0.000560609	0.00942635	-0.374064
TC1900011280.hg.1	NM_021632	ZNF350	zinc finger protein 350	-0.332126	9.40542	-4.13366	0.000562175	0.00944684	-0.376776
HTA2-pos-PSR01038791.hg.1				0.495284	11.0758	4.13257	0.000563576	0.00946453	-0.379197
TC1800006852.hg.1	NM_005257	GATA6	GATA binding protein 6	-0.42839	10.0125	-4.13212	0.000564164	0.00946856	-0.380211
TC1500007691.hg.1	NM_015554	GLCE	glucuronic acid epimerase	-0.53304	9.53156	-4.13179	0.000564589	0.00946984	-0.380943
HTA2-neg-47419597_st				-0.57543	5.89689	-4.13083	0.000565828	0.00948476	-0.383074
TC0600007819.hg.1	NM_001286550	CLPSL2	colipase-like 2	-0.400386	6.95949	-4.12863	0.000568672	0.00952657	-0.387951
TC1700006719.hg.1	NM_001004333	RNASEK	ribonuclease, RNase K	0.589965	11.3293	4.12576	0.000572414	0.00958336	-0.394329
TC0100016021.hg.1	NM_024540	MRPL24	mitochondrial ribosomal protein L24	0.715263	8.58265	4.12506	0.000573339	0.00959098	-0.395898
TC2000009809.hg.1	NM_004518	KCNQ2	potassium channel, voltage gated KQT-like subfamily Q, member 2	-0.300122	7.64474	-4.12358	0.000575281	0.00959098	-0.399187
HTA2-pos-PSR09005120.hg.1				0.447071	11.3018	4.12434	0.000574281	0.00959098	-0.397495
HTA2-pos-PSR09016023.hg.1				0.623178	11.682	4.12426	0.000574381	0.00959098	-0.397664
				0.651731	6.51315	4.12382	0.000574964	0.00959098	-0.398651
TC0100011733.hg.1	NM_001136115	FBXO28	F-box protein 28	-0.313246	10.7753	-4.12353	0.000575339	0.00959098	-0.399284
TC0200013602.hg.1	NM_025244	TSGA10	testis specific 10	-0.520258	7.50086	-4.12437	0.000574238	0.00959098	-0.397422
HTA2-pos-PSR05013781.hg.1				0.885417	11.2377	4.12299	0.000576055	0.00959613	-0.400493
HTA2-pos-3183497_st				0.965932	8.71925	4.12276	0.000576354	0.00959613	-0.400998
				-0.320776	9.53763	-4.12096	0.00057873	0.0096298	-0.404999
TC0600014275.hg.1	NM_018833	TAP2	transporter 2, ATP-binding cassette, sub-family B (MDR/TAP)	0.762343	10.2377	4.11994	0.000580088	0.00964648	-0.407277
TC1700008438.hg.1	NM_002876	RAD51C	RAD51 paralog C	0.491249	7.89862	4.11824	0.000582347	0.00967814	-0.411058
TC0200013600.hg.1	NM_207362	KIAA1211L	KIAA1211-like	-0.434898	8.96421	-4.11726	0.000583646	0.009688	-0.413223
TC0900009894.hg.1	NM_020702	KIAA1161	KIAA1161	-0.528532	10.1137	-4.11726	0.000583653	0.009688	-0.413236
TC1800007667.hg.1	NM_014177	TIMM21	translocase of inner mitochondrial membrane 21 homolog (yeast)	0.551169	9.38481	4.11603	0.000585288	0.00970921	-0.415955
TC0300009799.hg.1	NM_022147	RTP4	receptor (chemosensory) transporter protein 4	0.851644	7.72717	4.11412	0.000587857	0.00971626	-0.420213
HTA2-pos-PSR17024041.hg.1				0.864822	11.1985	4.11505	0.000586604	0.00971626	-0.418139
TC2000009604.hg.1	NM_001255976	PMEPA1	prostate transmembrane protein, androgen induced 1	0.363315	8.09006	4.11462	0.000587179	0.00971626	-0.419092
TC0800009955.hg.1	NM_001304495	TRIM35	tripartite motif containing 35	-0.342425	7.86981	-4.11422	0.000587715	0.00971626	-0.419978
TC1000006617.hg.1	NM_001047160	NET1	neuroepithelial cell transforming 1	-0.589936	12.2324	-4.11471	0.000587058	0.00971626	-0.418891
TC0200010729.hg.1	XRCC5.oAug10-unspliced	XRCC5	Transcript Identified by AceView, Entrez Gene ID(s) 7520	-0.595957	8.17468	-4.11532	0.000586242	0.00971626	-0.417539
TC1000007589.hg.1	NM_001142929	CHAT	choline O-acetyltransferase	-0.343102	8.10587	-4.11385	0.000588217	0.0097163	-0.420808
HTA2-pos-PSR09016022.hg.1				0.683219	11.0353	4.11331	0.000588945	0.00972243	-0.422012
TC0600011953.hg.1	NM_001168357	PLA2G7	phospholipase A2, group VII (platelet-activating factor acetylhydrolase, plasma)	2.01534	7.65314	4.11236	0.000590222	0.0097277	-0.424116
TC1200009140.hg.1	NM_001080533	UNC119B	unc-119 lipid binding chaperone B	-0.255339	8.34409	-4.11227	0.000590338	0.0097277	-0.424308
TC0300008989.hg.1	NM_001104647	SLC25A36	solute carrier family 25 (pyrimidine nucleotide carrier), member 36	-0.618233	9.96107	-4.11238	0.000590201	0.0097277	-0.424082
HTA2-pos-PSR16017887.hg.1				0.433243	10.0928	4.11188	0.000590864	0.00973047	-0.425174
HTA2-pos-PSR10005983.hg.1				0.58149	11.846	4.10982	0.000593657	0.00977055	-0.429759
TSUnmapped00000060.hg.1	ENST00000625785	TGM4	transglutaminase 4	-0.339257	6.22347	-4.10921	0.000594488	0.00977239	-0.431118
TC1000011516.hg.1	hsa_circ_0000253	BLNK	Memczak2013 ALT_ACCEPTOR, ALT_DONOR, coding, INTERNAL, intronic best transcript NM_013314	-0.408164	8.46602	-4.10926	0.000594416	0.00977239	-0.431
HTA2-pos-PSR01009067.hg.1				1.34034	9.77321	4.10891	0.000594893	0.00977313	-0.43178
HTA2-pos-PSR05013769.hg.1				0.326638	12.5547	4.1074	0.000596954	0.00979554	-0.435143
TC0100018273.hg.1	NM_000701	ATP1A1	ATPase, Na+/K+ transporting, alpha 1 polypeptide	-0.485686	12.766	-4.10738	0.000596977	0.00979554	-0.43518
TC1200009566.hg.1	NM_001297419	RAD52	RAD52 homolog, DNA repair protein	-0.480095	9.12125	-4.10698	0.000597527	0.00979865	-0.436075
TC1800007215.hg.1	NM_138443	HAUS1	HAUS augmin like complex subunit 1	0.74386	7.22208	4.10628	0.000598479	0.00980835	-0.437623
TC0600007384.hg.1	NM_003527	HIST1H2BO	histone cluster 1, H2bo	0.462688	7.52592	4.10347	0.000602344	0.00986574	-0.443881
TC2200009274.hg.1	NM_021822	APOBEC3G	apolipoprotein B mRNA editing enzyme, catalytic polypeptide-like 3G	0.852043	7.61114	4.10154	0.000605	0.00989689	-0.448157
TC1200011909.hg.1	NM_001282150	VPS29	VPS29 retromer complex component	0.640927	10.6568	4.1013	0.000605338	0.00989689	-0.4487
TSUnmapped00000763.hg.1	ENST00000630362	SLC16A1	solute carrier family 16 (monocarboxylate transporter), member 1	-0.381176	9.50376	-4.10169	0.000604795	0.00989689	-0.447828
TC0500013230.hg.1	NM_032151	PCBD2	pterin-4 alpha-carbinolamine dehydratase/dimerization cofactor of hepatocyte nuclear factor 1 alpha (TCF1) 2	-0.543394	9.41686	-4.10003	0.000607101	0.00991975	-0.451528
TC1700008852.hg.1	NM_001256841	CD300A	CD300a molecule	0.584484	8.53895	4.09963	0.000607645	0.00992269	-0.452399
TC1900010566.hg.1	hsa_circ_0000930	HKR1	Memczak2013 ANTISENSE, CDS, coding, INTERNAL best transcript NM_181786	-0.353725	7.2454	-4.09922	0.000608213	0.00992484	-0.453307
HTA2-pos-3155318_st				1.59917	9.66308	4.09901	0.000608507	0.00992484	-0.453777
TC1900008745.hg.1	NR_003699	ZNF525	zinc finger protein 525	-0.358337	9.08535	-4.09851	0.000609202	0.00993021	-0.454886
TC0200012256.hg.1	NM_019024	HEATR5B	HEAT repeat containing 5B	-0.437269	9.4935	-4.09798	0.000609948	0.00993642	-0.456076
TC1000008574.hg.1	NM_002629	PGAM1	phosphoglycerate mutase 1 (brain)	0.518528	10.6045	4.09771	0.000610325	0.0099366	-0.456675
TC0200007717.hg.1	NM_152392	AHSA2	AHA1, activator of heat shock 90kDa protein ATPase homolog 2 (yeast)	-0.504247	9.66725	-4.09699	0.000611326	0.00994695	-0.458269
TC1400008929.hg.1	NM_001305155	PPP2R3C	protein phosphatase 2, regulatory subunit B, gamma	0.5091	8.14699	4.09667	0.000611776	0.00994831	-0.458984
TC0200006627.hg.1	NM_002166	ID2	inhibitor of DNA binding 2, dominant negative helix-loop-helix protein	0.430703	10.1405	4.09341	0.000616351	0.0100167	-0.466226
				-0.351457	7.87506	-4.093	0.000616932	0.0100202	-0.467142
TC1700008178.hg.1	NM_001002027	ATP5G1	ATP synthase, H+ transporting, mitochondrial Fo complex subunit C1 (subunit 9)	1.31414	10.94	4.09156	0.00061896	0.0100241	-0.470332
TC0X00006794.hg.1	NM_006406	PRDX4	peroxiredoxin 4	1.19118	8.83679	4.09158	0.000618941	0.0100241	-0.470301
TC0700008351.hg.1	NM_004126	GNG11	guanine nucleotide binding protein (G protein), gamma 11	1.16193	6.51044	4.09201	0.000618328	0.0100241	-0.469338
TC0100014964.hg.1	NM_014597	DNTTIP2	deoxynucleotidyltransferase, terminal, interacting protein 2	0.444327	8.39816	4.09152	0.000619015	0.0100241	-0.470418
TC0200016422.hg.1	NM_002709	PPP1CB	protein phosphatase 1, catalytic subunit, beta isozyme	-0.460428	11.2252	-4.09249	0.000617643	0.0100241	-0.468261
TC0200010438.hg.1	NM_001257102	NDUFB3	NADH dehydrogenase (ubiquinone) 1 beta subcomplex, 3, 12kDa	1.45372	10.009	4.09004	0.000621111	0.0100401	-0.473704
TC1100012318.hg.1	NM_001243211	IL18	interleukin 18	0.659355	8.19473	4.09023	0.000620854	0.0100401	-0.4733
TC0100015660.hg.1	NM_001123068	PPIAL4G	peptidylprolyl isomerase A (cyclophilin A)-like 4G	0.406784	7.97021	4.09023	0.000620846	0.0100401	-0.473288
TC0700010247.hg.1	NM_002947	RPA3	replication protein A3	1.48251	7.33953	4.08885	0.000622816	0.0100616	-0.476367
TC1500007926.hg.1	NM_001271837	RCN2	reticulocalbin 2, EF-hand calcium binding domain	0.781355	8.99755	4.08838	0.000623474	0.0100663	-0.477393
TC1600011406.hg.1	NM_001202509	CKLF-CMTM1	CKLF-CMTM1 readthrough	0.705661	6.05909	4.08658	0.000626055	0.010102	-0.481408
TC1500008616.hg.1	NR_036432	HERC2P3	hect domain and RLD 2 pseudogene 3	-0.518261	9.82123	-4.08445	0.000629112	0.0101393	-0.486144
TC0200012936.hg.1	NM_001024680	FBXO48	F-box protein 48	-0.568106	7.50595	-4.08455	0.000628968	0.0101393	-0.485921
HTA2-pos-PSR16021745.hg.1				0.373818	10.9058	4.08409	0.000629618	0.0101414	-0.486925
HTA2-pos-3155310_st				1.09316	9.82415	4.0833	0.000630763	0.0101538	-0.48869
TC2000009903.hg.1	NM_030789	HM13	histocompatibility (minor) 13	0.428504	9.31182	4.08266	0.00063169	0.0101567	-0.490118
TC2000006956.hg.1	NM_013248	NXT1	nuclear transport factor 2-like export factor 1	0.423362	8.07855	4.08266	0.000631682	0.0101567	-0.490105
TC0500013373.hg.1	NM_001035235	SRA1	steroid receptor RNA activator 1	0.582836	8.62644	4.07934	0.000636496	0.0101845	-0.497482
TC1100006477.hg.1	NM_001286581	PHRF1	PHD and ring finger domains 1	-0.333908	9.58421	-4.07898	0.000637028	0.0101845	-0.498295
TC0X00009890.hg.1	NM_001178032	ZC4H2	zinc finger, C4H2 domain containing	-0.399042	8.3682	-4.07891	0.000637127	0.0101845	-0.498445
TC1200012855.hg.1	NM_019086	VSIG10	V-set and immunoglobulin domain containing 10	-0.616745	8.90986	-4.08091	0.000634212	0.0101845	-0.493989
HTA2-pos-PSR06017401.hg.1				1.27735	9.02775	4.07837	0.000637912	0.0101845	-0.499642
HTA2-pos-PSR6_apd_hap1001111.hg.1				1.27735	9.02775	4.07837	0.000637912	0.0101845	-0.499642
HTA2-pos-PSR6_cox_hap2002751.hg.1				1.27735	9.02775	4.07837	0.000637912	0.0101845	-0.499642
HTA2-pos-PSR6_dbb_hap3002661.hg.1				1.27735	9.02775	4.07837	0.000637912	0.0101845	-0.499642
HTA2-pos-PSR6_mann_hap4002276.hg.1				1.27735	9.02775	4.07837	0.000637912	0.0101845	-0.499642
HTA2-pos-PSR6_mcf_hap5002418.hg.1				1.27735	9.02775	4.07837	0.000637912	0.0101845	-0.499642
HTA2-pos-PSR6_qbl_hap6002732.hg.1				1.27735	9.02775	4.07837	0.000637912	0.0101845	-0.499642
HTA2-pos-PSR6_ssto_hap7002417.hg.1				1.27735	9.02775	4.07837	0.000637912	0.0101845	-0.499642
TC0400008345.hg.1	NM_001136257	SGMS2	sphingomyelin synthase 2	-0.717518	10.1142	-4.07808	0.000638335	0.0101853	-0.500286
TC0100014685.hg.1	NM_022159	ADGRL4	adhesion G protein-coupled receptor L4	0.692131	7.89263	4.07782	0.00063872	0.0101854	-0.500872
TC0700011574.hg.1	ENST00000515340	SPDYE16	speedy/RINGO cell cycle regulator family member E16 [Source:HGNC Symbol;Acc:HGNC:51512]	-0.318005	8.45086	-4.07701	0.000639894	0.0101922	-0.502656
TC2100007467.hg.1	NM_001146115	DIP2A	disco-interacting protein 2 homolog A	-0.364896	8.50415	-4.07708	0.000639792	0.0101922	-0.502502
TC0900011510.hg.1	NM_007209	RPL35	ribosomal protein L35	1.23166	11.1303	4.0764	0.000640785	0.0101955	-0.504009
TC1200009670.hg.1	NM_020638	FGF23	fibroblast growth factor 23	-0.288134	7.68497	-4.07636	0.000640849	0.0101955	-0.504105
TC0100007290.hg.1	NM_015991	C1QA	complement component 1, q subcomponent, A chain	0.870185	10.2844	4.07491	0.000642977	0.0102233	-0.507327
TC1000008423.hg.1	NM_001104546	RPP30	ribonuclease P/MRP 30kDa subunit	0.456908	9.08749	4.07446	0.000643634	0.0102278	-0.50832
TC0800010749.hg.1	NM_006540	NCOA2	nuclear receptor coactivator 2	-0.463332	10.1914	-4.07358	0.000644936	0.0102425	-0.510283
TC1100007899.hg.1	NM_004585	RARRES3	retinoic acid receptor responder (tazarotene induced) 3	1.16293	10.2093	4.07271	0.000646221	0.0102569	-0.512217
TC0800010823.hg.1	NM_001204857	TCEB1	transcription elongation factor B (SIII), polypeptide 1 (15kDa, elongin C)	0.991304	9.75635	4.0719	0.000647423	0.01027	-0.514023
TC0100011096.hg.1	NM_133494	NEK7	NIMA-related kinase 7	-0.429303	10.3017	-4.07106	0.000648664	0.0102837	-0.515884
TC2200007138.hg.1	NM_001033024	FBXO7	F-box protein 7	0.273226	10.5153	4.06538	0.000657138	0.010412	-0.528494
TC0700013544.hg.1	NM_002787	PSMA2	proteasome subunit alpha 2	1.41161	9.62677	4.06458	0.000658343	0.0104207	-0.530275
TC0600009270.hg.1	NM_002667	PLN	phospholamban	0.906077	8.18902	4.06374	0.000659609	0.0104207	-0.532141
HTA2-pos-PSR01006341.hg.1				0.365777	10.3936	4.06422	0.000658888	0.0104207	-0.531078
TC0800009244.hg.1	NM_001099280	MROH1	maestro heat-like repeat family member 1	-0.307506	8.83789	-4.06391	0.00065935	0.0104207	-0.531759
TC0800008266.hg.1	NM_181787	DPY19L4	dpy-19-like 4 (C. elegans)	-0.615025	10.2037	-4.06444	0.000658551	0.0104207	-0.530581
TC0100008884.hg.1	NM_025065	RPF1	ribosome production factor 1 homolog	0.375692	9.88468	4.06282	0.000660996	0.0104366	-0.534182
TC1200012722.hg.1	OTTHUMT00000471483	FAM101A	family with sequence similarity 101, member A	-0.368944	8.26028	-4.06074	0.000664145	0.0104745	-0.538798
				-0.257118	10.9568	-4.06048	0.000664552	0.0104745	-0.539394
				-0.257118	10.9568	-4.06048	0.000664552	0.0104745	-0.539394
TC0200015556.hg.1	NM_003468	FZD5	frizzled class receptor 5	-0.58238	9.63317	-4.05992	0.000665397	0.0104794	-0.540628
HTA2-pos-PSR17008080.hg.1				-0.313399	11.3614	-4.05976	0.000665637	0.0104794	-0.540978
TC0400007923.hg.1	NM_020236	MRPL1	mitochondrial ribosomal protein L1	0.523849	8.6739	4.05758	0.000668962	0.0105257	-0.54582
				-0.513958	8.20822	-4.05711	0.000669682	0.0105309	-0.546865
TC0200009920.hg.1	NM_001294145	SSB	Sjogren syndrome antigen B (autoantigen La)	0.42385	10.389	4.05655	0.000670542	0.0105384	-0.548111
TC1900007031.hg.1	NM_001001329	PRKCSH	protein kinase C substrate 80K-H	-0.313526	11.9954	-4.05433	0.000673962	0.010586	-0.553054
TC0100007886.hg.1	NM_001184979	NDUFS5	NADH dehydrogenase (ubiquinone) Fe-S protein 5, 15kDa (NADH-coenzyme Q reductase)	1.05889	10.3991	4.0523	0.000677092	0.0106229	-0.557554
TC1500010925.hg.1	NM_001282380	ARPIN	actin-related protein 2/3 complex inhibitor	-0.295709	10.0631	-4.05252	0.000676747	0.0106229	-0.557059
TC1100008664.hg.1	NM_016401	C11orf73	chromosome 11 open reading frame 73	0.961482	8.59703	4.05027	0.000680238	0.0106661	-0.562057
HTA2-pos-PSR17008061.hg.1				-0.473259	10.5604	-4.04774	0.000684193	0.0107219	-0.567688
				0.718292	9.96996	4.04709	0.000685199	0.0107315	-0.569115
TC0600013464.hg.1	NM_001042683	SHPRH	SNF2 histone linker PHD RING helicase, E3 ubiquitin protein ligase	-0.507623	8.72028	-4.04654	0.000686065	0.0107389	-0.570342
TC1600010792.hg.1	NM_001289003	PHLPP2	PH domain and leucine rich repeat protein phosphatase 2	-1.15059	10.7911	-4.04607	0.000686809	0.0107443	-0.571394
TC1100013042.hg.1	NM_001303024	SSSCA1	Sjogren syndrome/scleroderma autoantigen 1	0.668804	7.62017	4.04424	0.000689686	0.0107831	-0.575454
TC0900007488.hg.1	NM_001278253	PIP5K1B	phosphatidylinositol-4-phosphate 5-kinase, type I, beta	-0.610001	11.0296	-4.04363	0.00069065	0.010792	-0.576812
HTA2-neg-47419832_st				-0.795117	5.52955	-4.04318	0.000691355	0.0107968	-0.577803
TC0400009856.hg.1	NM_001145725	LYAR	Ly1 antibody reactive	0.459404	8.43968	4.04176	0.0006936	0.0108194	-0.580951
TC0500010894.hg.1	NM_014473	DIMT1	DIM1 dimethyladenosine transferase 1 homolog	0.454946	8.20623	4.04177	0.000693598	0.0108194	-0.580947
TC1900008655.hg.1	NM_007147	ZNF175	zinc finger protein 175	-0.30584	8.83598	-4.03909	0.000697858	0.0108788	-0.586894
TC0600012299.hg.1	NM_012434	SLC17A5	solute carrier family 17 (acidic sugar transporter), member 5	-0.466841	9.32369	-4.03887	0.000698205	0.0108788	-0.587378
TC1300009994.hg.1	NM_000123	ERCC5	excision repair cross-complementation group 5	-0.469605	11.6976	-4.03761	0.000700222	0.0108898	-0.590178
				0.80449	7.20625	4.03743	0.000700512	0.0108898	-0.590581
				0.80449	7.20625	4.03743	0.000700512	0.0108898	-0.590581
				0.80449	7.20625	4.03743	0.000700512	0.0108898	-0.590581
TC1300008614.hg.1	NM_001142294	SPG20	spastic paraplegia 20 (Troyer syndrome)	0.842562	8.1135	4.03689	0.000701379	0.010897	-0.591782
TC1600011449.hg.1	ENST00000565103	SPIRE2	spire-type actin nucleation factor 2	-0.462881	7.43372	-4.03605	0.000702725	0.0109117	-0.593644
HTA2-pos-PSR05013767.hg.1				0.32522	12.3119	4.03566	0.000703355	0.0109119	-0.594514
TC0600009628.hg.1	NM_016217	HECA	hdc homolog, cell cycle regulator	-0.361226	10.2272	-4.03554	0.000703543	0.0109119	-0.594774
TC1000012130.hg.1	hsa_circ_0000266	FAM53B	Memczak2013 ALT_ACCEPTOR, ALT_DONOR, coding, INTERNAL, intronic best transcript NM_014661	-0.325614	8.35031	-4.03504	0.000704346	0.0109131	-0.595881
TC1200009445.hg.1	NM_001261411	SFSWAP	splicing factor, suppressor of white-apricot family	-0.359572	9.84756	-4.03499	0.000704423	0.0109131	-0.595988
TC1700008668.hg.1	hsa_circ_0002323	PRKCA	Jeck2013 ALT_ACCEPTOR, ALT_DONOR, coding, INTERNAL, intronic best transcript NM_002737	-0.357328	7.88477	-4.03318	0.000707342	0.0109415	-0.600004
TC1900011756.hg.1	NM_001135768	PVR	poliovirus receptor	-0.382756	9.42118	-4.03286	0.000707863	0.0109415	-0.600719
				0.769903	9.93252	4.03311	0.000707471	0.0109415	-0.60018
TC0700008104.hg.1	NR_029411	LOC100133091	uncharacterized LOC100133091	-0.41796	10.2429	-4.03323	0.000707271	0.0109415	-0.599906
TC1400007086.hg.1	NM_152329	LRR1	leucine rich repeat protein 1	0.689626	7.10833	4.03204	0.000709188	0.0109501	-0.602535
TC0100015258.hg.1	NM_178454	DRAM2	DNA-damage regulated autophagy modulator 2	0.687138	9.28533	4.03202	0.000709222	0.0109501	-0.602581
TC1600011513.hg.1	NM_001031827	BOLA2	bolA family member 2	0.654181	8.45429	4.03014	0.000712284	0.0109911	-0.606765
TC0100011485.hg.1	NM_001136223	RCOR3	REST corepressor 3	-0.462538	8.32748	-4.02863	0.000714741	0.0110227	-0.610109
TC0X00010207.hg.1	NM_001307940	POF1B	premature ovarian failure, 1B	-0.523447	11.1787	-4.02815	0.000715536	0.0110288	-0.611188
HTA2-neg-47422763_st				-0.556241	4.20931	-4.02731	0.000716902	0.0110435	-0.61304
TC2000008001.hg.1	NM_001281437	ADRM1	adhesion regulating molecule 1	0.416664	8.69907	4.02661	0.000718053	0.011055	-0.614597
TC0900011890.hg.1	hsa_circ_0001899	RXRA	Memczak2013 ANTISENSE, CDS, coding, INTERNAL best transcript NM_002957	-0.300778	10.1442	-4.02525	0.00072029	0.011075	-0.617618
TC1900008702.hg.1	NM_001099694	ZNF578	zinc finger protein 578	-0.348411	7.25978	-4.02491	0.000720856	0.011075	-0.61838
TC0600007825.hg.1	NM_001315	MAPK14	mitogen-activated protein kinase 14	-0.418168	10.004	-4.02506	0.00072061	0.011075	-0.618049
HTA2-pos-PSR06007487.hg.1				1.58984	9.07869	4.02483	0.000720979	0.011075	-0.618546
TC1000011993.hg.1	NM_001302272	PRDX3	peroxiredoxin 3	1.10916	9.84804	4.02365	0.000722938	0.0110988	-0.621181
TC0100011736.hg.1	NM_003676	DEGS1	delta(4)-desaturase, sphingolipid 1	0.88497	9.09249	4.02278	0.000724374	0.0111146	-0.623107
TC0300011485.hg.1	NM_001012505	FOXP1	forkhead box P1	-0.512561	10.5951	-4.02136	0.000726734	0.0111445	-0.626265
TC2000008473.hg.1	NM_001199865	KIF16B	kinesin family member 16B	-0.498268	10.1374	-4.02066	0.000727887	0.0111559	-0.627804
TSUnmapped00000307.hg.1	ENST00000629150	HMBS	hydroxymethylbilane synthase	1.0561	7.22753	4.01956	0.000729734	0.0111716	-0.630265
TC1900009393.hg.1	NM_014649	SAFB2	scaffold attachment factor B2	-0.39053	9.91347	-4.01977	0.00072938	0.0111716	-0.629795
TC0500010813.hg.1	NM_001297598	MIER3	mesoderm induction early response 1, family member 3	-0.936443	10.3801	-4.01878	0.000731037	0.0111852	-0.631997
TC0300011516.hg.1	NM_001134649	EIF4E3	eukaryotic translation initiation factor 4E family member 3	-0.503619	10.3406	-4.01835	0.000731756	0.0111899	-0.632951
TC0100008023.hg.1	NM_006347	PPIH	peptidylprolyl isomerase H (cyclophilin H)	0.603386	7.82575	4.01774	0.000732773	0.0111992	-0.6343
TC0100007841.hg.1	NM_001256875	CDCA8	cell division cycle associated 8	0.598249	7.46585	4.01692	0.000734137	0.0112126	-0.636106
TC1700012468.hg.1	NM_001002032	HN1	hematological and neurological expressed 1	0.527525	10.3797	4.01607	0.00073557	0.0112126	-0.637999
TC1200012734.hg.1	NM_001256279	ZNF26	zinc finger protein 26	-0.49806	8.089	-4.01651	0.000734839	0.0112126	-0.637034
				1.69899	10.0313	4.01601	0.00073567	0.0112126	-0.63813
				0.669675	7.40324	4.01599	0.000735709	0.0112126	-0.638182
				0.800572	6.87309	4.01494	0.000737474	0.011231	-0.640509
TC2200007356.hg.1	NM_006855	KDELR3	KDEL (Lys-Asp-Glu-Leu) endoplasmic reticulum protein retention receptor 3	0.712809	9.08125	4.01462	0.000738009	0.011231	-0.641212
TC2200007477.hg.1	NM_001098	ACO2	aconitase 2, mitochondrial	-0.553839	11.8957	-4.01453	0.000738161	0.011231	-0.641413
TC0800010783.hg.1	NM_005098	MSC	musculin	0.564043	7.55134	4.01424	0.000738655	0.0112323	-0.642061
TC1100008139.hg.1	NM_001302959	AIP	aryl hydrocarbon receptor interacting protein	0.700094	8.49231	4.01025	0.000745433	0.0112786	-0.650929
				-0.363902	4.40143	-4.0114	0.000743465	0.0112786	-0.648362
HTA2-neg-47419903_st				-1.05275	6.74568	-4.0113	0.000743642	0.0112786	-0.648594
TC0400008388.hg.1	NM_018983	GAR1	GAR1 homolog, ribonucleoprotein	0.564178	8.60703	4.01099	0.000744167	0.0112786	-0.649279
HTA2-pos-PSR15015196.hg.1				1.34997	10.0976	4.01091	0.000744298	0.0112786	-0.649449
TC0800012454.hg.1	NM_001017926	ZHX1	zinc fingers and homeoboxes 1	-0.406232	10.1486	-4.01062	0.000744801	0.0112786	-0.650106
TSUnmapped00000398.hg.1	ENST00000630001	KAT6B	K(lysine) acetyltransferase 6B	-0.4498	9.14637	-4.01182	0.000742766	0.0112786	-0.647449
TC0200015402.hg.1	NM_173822	FAM126B	family with sequence similarity 126, member B	-0.561604	9.84676	-4.0109	0.000744328	0.0112786	-0.64949
TC1000010509.hg.1	NM_001276343	AGAP4	ArfGAP with GTPase domain, ankyrin repeat and PH domain 4	-0.654551	10.4146	-4.01044	0.000745098	0.0112786	-0.650493
TSUnmapped00000591.hg.1	ENST00000631353	HHAT	hedgehog acyltransferase	-0.303616	8.46551	-4.00866	0.000748144	0.011307	-0.654453
TC1400007562.hg.1	NM_001039465	SRSF5	serine/arginine-rich splicing factor 5	-0.363542	13.0033	-4.00889	0.000747745	0.011307	-0.653935
TC0300012943.hg.1	NM_020169	LXN	latexin	0.935247	9.3846	4.00613	0.00075249	0.0113664	-0.660075
TC0300011383.hg.1	NM_001271779	PSMD6	proteasome 26S subunit, non-ATPase 6	0.575743	9.03113	4.0056	0.000753399	0.0113738	-0.661247
TC0600007585.hg.1	NM_001289161	MICB	MHC class I polypeptide-related sequence B	0.486253	8.42989	4.00452	0.000755263	0.0113829	-0.663645
				0.486253	8.42989	4.00452	0.000755263	0.0113829	-0.663645
TC1900011820.hg.1	NM_001270938	ZNF551	zinc finger protein 551	-0.428331	8.24017	-4.00496	0.000754509	0.0113829	-0.662676
TC0600014044.hg.1	NM_002793	PSMB1	proteasome subunit beta 1	1.24409	10.0795	4.00396	0.000756228	0.011385	-0.664886
TC2200007361.hg.1	NM_020243	TOMM22	translocase of outer mitochondrial membrane 22 homolog (yeast)	0.330438	9.72996	4.00395	0.000756237	0.011385	-0.664897
TC1900008404.hg.1	NM_002517	NPAS1	neuronal PAS domain protein 1	-0.230077	6.66981	-4.00327	0.00075743	0.0113967	-0.666427
TC0200009065.hg.1	NM_001079862	DBI	diazepam binding inhibitor (GABA receptor modulator, acyl-CoA binding protein)	1.1549	10.8013	3.99942	0.000764121	0.011491	-0.674963
TC0100007469.hg.1	NM_001006665	RPS6KA1	ribosomal protein S6 kinase, 90kDa, polypeptide 1	-0.451619	11.0992	-3.99857	0.000765601	0.0115052	-0.676841
TSUnmapped00000213.hg.1	ENST00000626849	DGKD	diacylglycerol kinase, delta 130kDa	-0.558715	7.06016	-3.9984	0.000765912	0.0115052	-0.677236
TSUnmapped00000189.hg.1	ENST00000627553	BCL2L14	BCL2-like 14 (apoptosis facilitator)	-0.30094	8.80276	-3.9974	0.000767657	0.011525	-0.679444
TC0500010599.hg.1	NM_000436	OXCT1	3-oxoacid CoA-transferase 1	0.883604	8.86046	3.99713	0.000768126	0.0115257	-0.680037
TC0600013433.hg.1	NM_031287	SF3B5	splicing factor 3b subunit 5	1.02589	8.67445	3.99587	0.000770347	0.0115515	-0.682839
HTA2-neg-47419667_st				-0.86705	6.23889	-3.99568	0.000770692	0.0115515	-0.683273
TC0300013804.hg.1	NM_001145391	OXSM	3-oxoacyl-ACP synthase, mitochondrial	0.752588	7.19661	3.9945	0.000772758	0.011571	-0.685872
TC0500013204.hg.1	NM_001042440	CAST	calpastatin	-0.428264	11.7597	-3.99446	0.000772845	0.011571	-0.685981
TC0300012190.hg.1	KPNA1.qAug10-unspliced	KPNA1	Transcript Identified by AceView, Entrez Gene ID(s) 3836	-0.522744	7.57506	-3.99373	0.000774134	0.0115839	-0.687599
TC0200016417.hg.1	NM_001042426	CENPA	centromere protein A	0.328042	7.27805	3.99239	0.000776508	0.011613	-0.69057
TC0100018235.hg.1	NM_001112808	FPGT-TNNI3K	FPGT-TNNI3K readthrough	-0.384246	9.0373	-3.99042	0.000780018	0.0116591	-0.694947
TC1600011451.hg.1	NM_014972	TCF25	transcription factor 25 (basic helix-loop-helix)	-0.293125	10.5701	-3.98988	0.00078097	0.0116669	-0.69613
TC0400012179.hg.1	NM_001201564	PLRG1	pleiotropic regulator 1	0.374151	9.45436	3.98955	0.000781559	0.0116693	-0.696862
				0.46748	9.42156	3.98866	0.000783148	0.0116775	-0.698833
TC1700009649.hg.1	NM_004860	FXR2	fragile X mental retardation, autosomal homolog 2	-0.279091	9.14483	-3.98853	0.000783394	0.0116775	-0.699137
TC1100007366.hg.1	NM_001307943	TTC17	tetratricopeptide repeat domain 17	-0.392209	10.4689	-3.98854	0.000783366	0.0116775	-0.699104
TC0700010509.hg.1	NM_018947	CYCS	cytochrome c, somatic	0.874449	10.8789	3.98654	0.000786966	0.0117179	-0.703552
TC1500008156.hg.1	NR_003654	SCAND2P	SCAN domain containing 2 pseudogene	-0.247482	8.25145	-3.98657	0.000786901	0.0117179	-0.703472
TC2100008496.hg.1	NM_006933	SLC5A3	solute carrier family 5 (sodium/myo-inositol cotransporter), member 3	0.732332	8.47766	3.98476	0.000790174	0.0117528	-0.7075
TC1200007895.hg.1	NM_001017956	OS9	osteosarcoma amplified 9, endoplasmic reticulum lectin	-0.286069	12.0209	-3.98498	0.000789783	0.0117528	-0.70702
TC0700013382.hg.1	NM_001167961	KCTD7	potassium channel tetramerization domain containing 7	-0.340409	8.37702	-3.98389	0.000791752	0.0117698	-0.709435
TC1400006552.hg.1	ENST00000554733.2	RP11-998D10.7	---	-0.276563	7.68194	-3.98363	0.000792218	0.0117703	-0.710006
TC1900011791.hg.1	NM_001031721	ZNF613	zinc finger protein 613	-0.435418	7.7917	-3.98317	0.000793048	0.0117762	-0.711022
TC0100007292.hg.1	NM_000491	C1QB	complement component 1, q subcomponent, B chain	0.91111	10.2473	3.98206	0.000795066	0.011797	-0.713489
TC0400012257.hg.1	NM_152543	C4orf45	chromosome 4 open reading frame 45	-0.321701	5.92969	-3.98168	0.000795753	0.011797	-0.714327
TC0600006918.hg.1	NM_001491	GCNT2	glucosaminyl (N-acetyl) transferase 2, I-branching enzyme (I blood group)	-0.608911	8.39101	-3.98179	0.000795552	0.011797	-0.714082
TC1300006890.hg.1	NM_181503	EXOSC8	exosome component 8	0.588857	8.38415	3.98114	0.000796748	0.0118043	-0.715539
TC0400009767.hg.1	NM_001172656	ZFYVE28	zinc finger, FYVE domain containing 28	-0.280091	8.40804	-3.98046	0.000797982	0.0118043	-0.717041
TC1600007262.hg.1	NM_014494	TNRC6A	trinucleotide repeat containing 6A	-0.460072	10.1024	-3.98067	0.000797592	0.0118043	-0.716566
TC0800012405.hg.1	NM_032664	FUT10	fucosyltransferase 10 (alpha (1,3) fucosyltransferase)	-0.479088	9.14408	-3.98055	0.000797809	0.0118043	-0.71683
TC1400010041.hg.1	NM_032036	IFI27L2	interferon, alpha-inducible protein 27-like 2	0.531701	9.60889	3.97974	0.000799292	0.0118173	-0.718633
				0.303643	9.33267	3.97928	0.000800127	0.0118196	-0.719646
TC0100018491.hg.1	NM_001001523	RORC	RAR-related orphan receptor C	-0.71821	8.58271	-3.97918	0.00080032	0.0118196	-0.719879
TC1100012315.hg.1	NM_012459	TIMM8B	translocase of inner mitochondrial membrane 8 homolog B (yeast)	1.07782	9.34526	3.97713	0.000804076	0.0118645	-0.724422
TC2200007904.hg.1	NM_001039366	ATP6V1E1	ATPase, H+ transporting, lysosomal 31kDa, V1 subunit E1	0.315371	9.61294	3.97671	0.000804853	0.0118645	-0.725359
TC0200007825.hg.1	NM_015147	CEP68	centrosomal protein 68kDa	-0.330052	9.11344	-3.97657	0.000805104	0.0118645	-0.725661
TC1400010170.hg.1	SETD3.oAug10-unspliced	SETD3	Transcript Identified by AceView, Entrez Gene ID(s) 84193	-0.615787	7.40301	-3.97662	0.000805015	0.0118645	-0.725554
TC0700006565.hg.1	NM_001287499	IQCE	IQ motif containing E	-0.326272	7.96924	-3.97587	0.000806402	0.0118772	-0.727225
TC1800008097.hg.1	NM_001242904	MPPE1	metallophosphoesterase 1	-0.305843	9.20399	-3.97491	0.000808174	0.0118904	-0.729354
TC0600011372.hg.1	ENST00000376511	PPP1R10	protein phosphatase 1, regulatory subunit 10	-0.348332	9.49407	-3.97506	0.000807893	0.0118904	-0.729017
TC1800009214.hg.1	NM_021074	NDUFV2	NADH dehydrogenase (ubiquinone) flavoprotein 2, 24kDa	1.22038	9.70495	3.97445	0.00080902	0.0118964	-0.730369
HTA2-pos-2912049_st				0.966604	10.5847	3.97364	0.000810521	0.011912	-0.732167
TC1100012513.hg.1	NM_002105	H2AFX	H2A histone family, member X	0.420636	8.98958	3.97157	0.000814373	0.0119493	-0.736767
				0.685191	9.96166	3.97171	0.000814103	0.0119493	-0.736446
TC0300010714.hg.1	NM_014831	TRANK1	tetratricopeptide repeat and ankyrin repeat containing 1	-0.577055	10.8024	-3.97179	0.000813968	0.0119493	-0.736285
TC1800006484.hg.1	NM_006101	NDC80	NDC80 kinetochore complex component	1.03805	7.9762	3.9709	0.000815618	0.0119611	-0.73825
TC0X00008073.hg.1	NM_001204402	PRPS1	phosphoribosyl pyrophosphate synthetase 1	0.469837	8.5641	3.9705	0.000816361	0.0119655	-0.739132
TC0900006597.hg.1	NM_001146695	KDM4C	lysine (K)-specific demethylase 4C	-0.577966	10.1588	-3.97021	0.000816899	0.011967	-0.739772
TC0500008777.hg.1	NM_005733	KIF20A	kinesin family member 20A	0.735222	6.79927	3.96972	0.000817813	0.0119739	-0.740857
				0.511955	11.1196	3.96809	0.000820885	0.0120082	-0.744493
TC2000008175.hg.1	NM_001190892	PDYN	prodynorphin	-0.242392	7.54117	-3.96761	0.000821785	0.0120082	-0.745556
TC1700011260.hg.1	NM_004687	MTMR4	myotubularin related protein 4	-0.456986	9.77574	-3.96781	0.000821397	0.0120082	-0.745099
HTA2-pos-3145082_st				0.78276	10.3107	3.96753	0.000821922	0.0120082	-0.745718
HTA2-pos-3671552_st				0.682355	8.40566	3.9667	0.000823497	0.0120247	-0.747576
TC2200007489.hg.1	NM_001142964	C22orf46	chromosome 22 open reading frame 46	-0.395795	7.64258	-3.96605	0.000824716	0.0120361	-0.749011
TC0300013796.hg.1	ENST00000607329	OXNAD1	oxidoreductase NAD-binding domain containing 1	-0.37891	7.22472	-3.96452	0.0008276	0.0120717	-0.752396
HTA2-pos-3090558_st				0.554152	9.72017	3.96369	0.00082917	0.0120881	-0.754235
HTA2-pos-PSR12025992.hg.1				0.766119	12.2385	3.96311	0.000830269	0.0120887	-0.75552
TC1300006683.hg.1	NM_002097	GTF3A	general transcription factor IIIA	0.728516	10.0006	3.96301	0.00083047	0.0120887	-0.755754
TC1900011934.hg.1	NM_152279	ZNF585B	zinc finger protein 585B	-0.396911	10.4675	-3.96297	0.000830546	0.0120887	-0.755843
TC1400007698.hg.1	NM_001042430	ZC2HC1C	zinc finger, C2HC-type containing 1C	-0.279228	7.44715	-3.96221	0.000831993	0.012092	-0.757531
TC0200012335.hg.1	NM_025264	THUMPD2	THUMP domain containing 2	-0.3643	8.27926	-3.96257	0.000831303	0.012092	-0.756728
				-0.395558	7.10197	-3.96192	0.000832534	0.012092	-0.758162
HTA2-neg-47424037_st				-0.920981	5.7065	-3.96191	0.000832554	0.012092	-0.758185
TC1100012140.hg.1	NM_032299	DCUN1D5	DCN1, defective in cullin neddylation 1, domain containing 5	0.442868	8.56198	3.96159	0.000833173	0.0120946	-0.758906
TC1700008151.hg.1	NM_003204	NFE2L1	nuclear factor, erythroid 2-like 1	-0.34651	11.235	-3.96013	0.000835949	0.0121284	-0.762133
TC1100008264.hg.1	NM_003626	PPFIA1	protein tyrosine phosphatase, receptor type, f polypeptide (PTPRF), interacting protein (liprin), alpha 1	-0.314876	8.70324	-3.95986	0.000836468	0.0121295	-0.762735
TC1500008328.hg.1	NM_000057	BLM	Bloom syndrome, RecQ helicase-like	0.454245	7.65262	3.95935	0.000837449	0.0121372	-0.763872
TC2200009364.hg.1	NM_001145134	CPT1B	carnitine palmitoyltransferase 1B (muscle)	-0.387896	8.31785	-3.95791	0.000840211	0.0121708	-0.767066
HTA2-pos-PSR01009094.hg.1				1.33056	11.0247	3.95668	0.000842583	0.012197	-0.7698
TC0300009738.hg.1	NM_021627	SENP2	SUMO1/sentrin/SMT3 specific peptidase 2	-0.436433	9.57876	-3.95648	0.000842962	0.012197	-0.770236
TC0800010034.hg.1	NM_000637	GSR	glutathione reductase	-0.444322	11.5119	-3.95627	0.000843372	0.012197	-0.770707
TC0800012371.hg.1	NM_001127213	LY6E	lymphocyte antigen 6 complex, locus E	0.378124	8.8346	3.95603	0.000843837	0.0121973	-0.771242
TC0100009191.hg.1	NM_000028	AGL	amylo-alpha-1, 6-glucosidase, 4-alpha-glucanotransferase	-0.56192	9.36118	-3.95533	0.000845177	0.0122102	-0.772781
TC1400009104.hg.1	NM_001001	RPL36AL	ribosomal protein L36a-like	1.03636	11.1756	3.95411	0.000847536	0.0122206	-0.775484
TC0100018516.hg.1	NM_015726	DCAF8	DDB1 and CUL4 associated factor 8	-0.365736	9.24506	-3.95457	0.000846658	0.0122206	-0.774479
TC1000007959.hg.1	NM_001171930	CDH23	cadherin-related 23	-0.390476	8.06161	-3.95432	0.000847132	0.0122206	-0.775022
TC2200008226.hg.1	NM_001284251	GUCD1	guanylyl cyclase domain containing 1	-0.440129	11.1104	-3.95403	0.000847701	0.0122206	-0.775673
TC0500010203.hg.1	NM_012334	MYO10	myosin X	-0.512796	10.4108	-3.95287	0.000849946	0.0122465	-0.778238
TC1200012575.hg.1	NM_001282285	DYRK4	dual specificity tyrosine-(Y)-phosphorylation regulated kinase 4	0.518119	7.94374	3.95173	0.000852172	0.0122656	-0.780775
TC1100006720.hg.1	NM_173525	C11orf42	chromosome 11 open reading frame 42	-0.303161	6.32131	-3.95174	0.000852145	0.0122656	-0.780743
TC0100010672.hg.1	NM_001035230	RABGAP1L	RAB GTPase activating protein 1-like	-0.424485	10.1579	-3.95051	0.00085455	0.0122933	-0.783477
TC0400010418.hg.1	NM_001085399	RELL1	RELT-like 1	-0.602245	10.8679	-3.95	0.000855543	0.0123011	-0.784603
TC1600008627.hg.1	NM_001537	HSBP1	heat shock factor binding protein 1	0.86578	9.70599	3.94934	0.000856838	0.0123132	-0.786071
TC0600011441.hg.1	NM_001199697	BAG6	BCL2 associated athanogene 6	-0.246624	10.9661	-3.94876	0.000857984	0.0123223	-0.787367
HTA2-pos-3374474_st				-0.315804	12.4189	-3.94855	0.000858379	0.0123223	-0.787812
TC1600010011.hg.1	NM_013258	PYCARD	PYD and CARD domain containing	1.03724	9.66593	3.94695	0.00086154	0.012355	-0.791377
TC0X00007999.hg.1	NM_001080425	BEX4	brain expressed X-linked 4	0.751478	7.54022	3.94603	0.000863355	0.012355	-0.793419
TC1100009983.hg.1	NM_022061	MRPL17	mitochondrial ribosomal protein L17	0.437932	9.02872	3.94626	0.000862898	0.012355	-0.792904
TC1400008698.hg.1	ACIN1.vhAug10-unspliced	ACIN1	Transcript Identified by AceView, Entrez Gene ID(s) 22985	-0.448839	8.19716	-3.94671	0.000861998	0.012355	-0.791893
TC0300014055.hg.1	ENST00000461451	PIK3CB	phosphatidylinositol-4,5-bisphosphate 3-kinase, catalytic subunit beta	-0.468404	10.747	-3.94669	0.000862045	0.012355	-0.791946
TC1000008904.hg.1	NM_001199492	PDCD4	programmed cell death 4 (neoplastic transformation inhibitor)	-0.621553	11.5306	-3.94601	0.000863384	0.012355	-0.79345
TC0800012290.hg.1	NM_001282189	UBXN8	UBX domain protein 8	0.737969	7.06698	3.9455	0.000864394	0.012363	-0.794584
TC0500010731.hg.1	NM_019087	ARL15	ADP-ribosylation factor like GTPase 15	-0.443915	9.53732	-3.94512	0.000865142	0.0123672	-0.795423
TC0600014274.hg.1	NM_002120	HLA-DOB	major histocompatibility complex, class II, DO beta	0.718358	7.14194	3.94442	0.000866534	0.0123771	-0.796982
TC1400007170.hg.1	NM_002806	PSMC6	proteasome 26S subunit, ATPase 6	0.394072	9.25449	3.94431	0.000866749	0.0123771	-0.797222
TC0500009183.hg.1	NM_001014990	MRPL22	mitochondrial ribosomal protein L22	1.30669	7.20936	3.94249	0.000870359	0.0124116	-0.801253
TC1200006779.hg.1	NM_001207010	CLEC12A	C-type lectin domain family 12, member A	1.21971	6.25666	3.94183	0.000871672	0.0124116	-0.802714
TC0100010129.hg.1	NR_027023	ASH1L-AS1	ASH1L antisense RNA 1	-0.300089	8.45399	-3.94157	0.000872196	0.0124116	-0.803297
TC0700009333.hg.1	NM_173569	UBN2	ubinuclein 2	-0.41703	9.18555	-3.94275	0.000869847	0.0124116	-0.800682
TC0100014505.hg.1	NM_015139	SLC35D1	solute carrier family 35 (UDP-GlcA/UDP-GalNAc transporter), member D1	-0.660587	10.7299	-3.94213	0.000871083	0.0124116	-0.802059
TC1000010065.hg.1	NM_020824	ARHGAP21	Rho GTPase activating protein 21	-0.688303	9.68805	-3.94152	0.000872295	0.0124116	-0.803407
HTA2-neg-47419750_st				-0.770551	4.15351	-3.94149	0.00087236	0.0124116	-0.803479
TC0X00011317.hg.1	NM_001006639	TCEAL1	transcription elongation factor A (SII)-like 1	0.506344	8.69076	3.94077	0.000873803	0.0124256	-0.805082
TC1100011590.hg.1	NM_001243718	RAB6A	RAB6A, member RAS oncogene family	-0.299655	11.548	-3.94034	0.000874656	0.0124313	-0.806028
TC0500013296.hg.1	NR_037951	C1QTNF3-AMACR	C1QTNF3-AMACR readthrough (NMD candidate)	-0.588383	8.66238	-3.93924	0.000876861	0.0124389	-0.808469
				-0.245533	10.9704	-3.93916	0.000877025	0.0124389	-0.808651
				-0.245533	10.9704	-3.93916	0.000877025	0.0124389	-0.808651
				-0.245533	10.9704	-3.93916	0.000877025	0.0124389	-0.808651
TC1200012592.hg.1	NM_001734	C1S	complement component 1, s subcomponent	0.877124	11.1514	3.93687	0.000881629	0.0124977	-0.813728
TC0600013177.hg.1	NM_001270521	MED23	mediator complex subunit 23	-0.502601	9.55422	-3.93634	0.000882701	0.0125053	-0.814906
				1.03282	8.3678	3.93546	0.000884462	0.0125053	-0.816838
				1.03282	8.3678	3.93546	0.000884462	0.0125053	-0.816838
				1.03282	8.3678	3.93546	0.000884462	0.0125053	-0.816838
				1.03282	8.3678	3.93546	0.000884462	0.0125053	-0.816838
TC0800011595.hg.1	hsa_circ_0002817	EXT1	Jeck2013 ALT_ACCEPTOR, ALT_DONOR, coding, INTERNAL, intronic best transcript NM_000127	-0.69079	8.87184	-3.93492	0.000885559	0.0125143	-0.81804
HTA2-pos-PSR06007488.hg.1				1.3833	9.26487	3.93309	0.000889282	0.0125604	-0.822107
HTA2-pos-PSR01029278.hg.1				0.494485	9.45024	3.93267	0.000890135	0.0125659	-0.823036
TC0200006891.hg.1	NM_004040	RHOB	ras homolog family member B	0.663937	9.2598	3.93132	0.000892891	0.0125982	-0.826034
TC0900008197.hg.1	NM_024642	GALNT12	polypeptide N-acetylgalactosaminyltransferase 12	-0.587855	10.1056	-3.93063	0.000894294	0.0126115	-0.827556
				1.35446	9.10843	3.92892	0.000897801	0.0126347	-0.83135
				1.35446	9.10843	3.92892	0.000897801	0.0126347	-0.83135
				1.35446	9.10843	3.92892	0.000897801	0.0126347	-0.83135
				1.35446	9.10843	3.92892	0.000897801	0.0126347	-0.83135
TC0300007485.hg.1	NM_001124767	SMIM4	small integral membrane protein 4	0.788758	7.94211	3.9286	0.000898452	0.0126374	-0.832053
TC1100007367.hg.1	ENST00000394183.2	RP11-484D2.4	---	-0.331431	8.4514	-3.92826	0.000899148	0.0126406	-0.832804
TC0300007221.hg.1	NM_001258280	ZNF501	zinc finger protein 501	-0.273373	7.32681	-3.92779	0.000900127	0.0126478	-0.833859
TC0900008847.hg.1	NM_005564	LCN2	lipocalin 2	2.1729	7.98395	3.92732	0.000901078	0.0126546	-0.834882
TSUnmapped00000358.hg.1	ENST00000628172	ZNF197	zinc finger protein 197	-0.510993	7.83687	-3.92602	0.000903771	0.0126859	-0.837775
TC0300008050.hg.1	NSUN3.fAug10-unspliced	NSUN3	Transcript Identified by AceView, Entrez Gene ID(s) 63899	-0.764594	4.21442	-3.9255	0.000904836	0.0126943	-0.838917
				0.345848	8.96119	3.92112	0.00091395	0.0128156	-0.848631
				-0.663717	7.52489	-3.92036	0.000915542	0.0128255	-0.850318
HTA2-pos-PSR12005968.hg.1				0.300905	12.157	3.92033	0.0009156	0.0128255	-0.85038
TC1100010216.hg.1	NM_175058	PLEKHA7	pleckstrin homology domain containing, family A member 7	-0.473291	8.92074	-3.91935	0.000917661	0.0128477	-0.85256
TC1500010921.hg.1	NM_022163	MRPL46	mitochondrial ribosomal protein L46	0.75675	8.53627	3.91796	0.000920587	0.0128754	-0.855645
TC0300013803.hg.1	ENST00000460195	OXSM	3-oxoacyl-ACP synthase, mitochondrial	-0.294528	6.86108	-3.918	0.00092049	0.0128754	-0.855542
TC1900007748.hg.1	NM_004708	PDCD5	programmed cell death 5	1.2187	7.64371	3.91614	0.000924413	0.0129108	-0.859664
TC0800009921.hg.1	NM_017634	KCTD9	potassium channel tetramerization domain containing 9	-0.42299	9.41808	-3.91651	0.000923629	0.0129108	-0.858842
TC0500007919.hg.1	NM_002439	MSH3	mutS homolog 3	-0.449002	9.00339	-3.91608	0.000924537	0.0129108	-0.859795
TC0900011013.hg.1	NM_015051	ERP44	endoplasmic reticulum protein 44	0.43962	10.8501	3.91573	0.000925291	0.0129147	-0.860585
TC0400012755.hg.1	ENST00000579770	ZNF141	zinc finger protein 141	-0.38314	7.5449	-3.91497	0.000926892	0.0129304	-0.86226
				0.764637	9.29687	3.91437	0.00092816	0.0129341	-0.863586
TC1900010675.hg.1	NM_001436	FBL	fibrillarin	0.325261	10.4199	3.91426	0.000928406	0.0129341	-0.863842
TC0900009003.hg.1	NM_001077365	POMT1	protein-O-mannosyltransferase 1	-0.391032	9.62167	-3.91417	0.000928585	0.0129341	-0.864029
TC2100008165.hg.1	NM_001007246	BRWD1	bromodomain and WD repeat domain containing 1	-0.655497	10.2519	-3.91337	0.000930286	0.0129511	-0.865802
TC0600008991.hg.1	QRSL1.lAug10-unspliced	QRSL1	Transcript Identified by AceView, Entrez Gene ID(s) 55278	-0.506601	6.39344	-3.9126	0.000931943	0.0129676	-0.867528
TC0600013880.hg.1	NM_145169	SFT2D1	SFT2 domain containing 1	1.23538	8.85989	3.91184	0.000933546	0.0129767	-0.869193
TC0800009656.hg.1	NM_001137610	FAM86B2	family with sequence similarity 86, member B2	-0.340517	7.57694	-3.91184	0.000933555	0.0129767	-0.869202
TC1800007984.hg.1	NR_034100	LINC00668	long intergenic non-protein coding RNA 668	-0.68667	7.44984	-3.91137	0.000934558	0.012984	-0.870243
TC1300009598.hg.1	NM_004951	GPR183	G protein-coupled receptor 183	0.812368	9.08066	3.91094	0.000935482	0.0129902	-0.8712
TC1900010939.hg.1	NM_001142502	PPP1R13L	protein phosphatase 1, regulatory subunit 13 like	-0.237119	7.94717	-3.90906	0.000939515	0.0130262	-0.875369
TC0800009641.hg.1	NM_001083537	FAM86B1	family with sequence similarity 86, member B1	-0.321165	9.77222	-3.90929	0.000939014	0.0130262	-0.874853
TC0100010925.hg.1	NM_022375	OCLM	oculomedin	-0.553992	5.80044	-3.90907	0.000939475	0.0130262	-0.875329
TC0900008022.hg.1	NM_001301275	ZNF169	zinc finger protein 169	-0.383858	6.14641	-3.90858	0.000940549	0.0130339	-0.876436
TC0500011225.hg.1	NM_005779	LHFPL2	lipoma HMGIC fusion partner-like 2	-0.388302	10.3444	-3.90793	0.000941938	0.0130465	-0.877866
TSUnmapped00000374.hg.1	ENST00000628303	DUSP16	dual specificity phosphatase 16	-0.511265	9.52408	-3.9072	0.00094352	0.0130618	-0.879492
TC1100011831.hg.1	NM_152723	CCDC89	coiled-coil domain containing 89	-0.564283	5.45423	-3.90672	0.000944557	0.0130695	-0.880556
TC0800012375.hg.1	NM_001100598	ZNF707	zinc finger protein 707	-0.375985	8.06715	-3.90617	0.000945737	0.0130792	-0.881766
TC1900011751.hg.1	NM_001129996	ZNF222	zinc finger protein 222	-0.24564	9.93603	-3.90315	0.000952286	0.013163	-0.888454
TC0600007774.hg.1	NM_015245	ANKS1A	ankyrin repeat and sterile alpha motif domain containing 1A	-0.289881	9.0295	-3.90223	0.00095429	0.013184	-0.89049
HTA2-pos-PSR01009074.hg.1				1.29916	9.3607	3.90113	0.000956695	0.0132106	-0.892929
TC0200007064.hg.1	NM_001267059	SNX17	sorting nexin 17	0.32534	9.27247	3.89997	0.000959235	0.0132389	-0.895498
TC0100018451.hg.1	NM_004120	GBP2	guanylate binding protein 2, interferon-inducible	0.801245	10.9619	3.89745	0.000964777	0.0133075	-0.90108
TC0500008656.hg.1	hsa_circ_0001530	AFF4	Memczak2013 ANTISENSE, CDS, coding, INTERNAL best transcript NM_014423	-0.374844	7.80652	-3.89727	0.000965182	0.0133075	-0.901486
TC1700012349.hg.1	NM_032356	NAA38	N(alpha)-acetyltransferase 38, NatC auxiliary subunit	1.0601	8.34614	3.897	0.000965775	0.0133089	-0.902082
TC0200014770.hg.1	NM_002054	GCG	glucagon	1.88839	11.3334	3.89625	0.000967443	0.0133251	-0.903754
TC0600010060.hg.1	NM_014161	MRPL18	mitochondrial ribosomal protein L18	0.648677	9.03812	3.89538	0.000969363	0.0133327	-0.905675
TC0200015739.hg.1	NM_001105537	ZNF142	zinc finger protein 142	-0.429036	8.9301	-3.89535	0.000969414	0.0133327	-0.905726
				-0.35585	8.06	-3.89533	0.000969466	0.0133327	-0.905778
TC1700008283.hg.1	NM_016001	UTP18	UTP18 small subunit (SSU) processome component	0.65583	8.12163	3.8946	0.000971093	0.0133484	-0.907403
TC0300010679.hg.1	CLASP2.vlAug10-unspliced	CLASP2	Transcript Identified by AceView, Entrez Gene ID(s) 23122	-0.489484	5.78891	-3.89361	0.000973298	0.0133719	-0.909599
TC1100011739.hg.1	NM_001007027	ALG8	ALG8, alpha-1,3-glucosyltransferase	0.420572	8.39861	3.89162	0.00097772	0.0134191	-0.913991
TC0100013999.hg.1	NM_020883	ZSWIM5	zinc finger, SWIM-type containing 5	-0.526935	8.56267	-3.89168	0.000977591	0.0134191	-0.913863
TC0500011470.hg.1	NM_001163417	FAM172A	family with sequence similarity 172, member A	-0.441114	9.12642	-3.89092	0.000979298	0.013434	-0.915554
TC0300011047.hg.1	NM_000884	IMPDH2	IMP (inosine 5-monophosphate) dehydrogenase 2	0.694868	9.3854	3.88993	0.000981518	0.0134522	-0.917747
TC1700012248.hg.1	hsa_circ_0043458	ERBB2	Salzman2013 ANNOTATED, coding, OVEXON, UTR5 best transcript NM_001005862	-0.345563	7.48318	-3.88974	0.000981939	0.0134522	-0.918163
TC1600009978.hg.1	NM_152458	ZNF785	zinc finger protein 785	-0.37282	8.11374	-3.88966	0.000982109	0.0134522	-0.91833
TC0100008081.hg.1	NM_001039457	ATP6V0B	ATPase, H+ transporting, lysosomal 21kDa, V0 subunit b	1.40521	9.02641	3.88871	0.000984256	0.0134748	-0.920446
TC0100007063.hg.1	NM_001310138	FAM231C	family with sequence similarity 231, member C	-0.288791	8.26353	-3.88801	0.00098583	0.0134895	-0.921994
TC1100007965.hg.1	NM_001276326	SLC22A12	solute carrier family 22 (organic anion/urate transporter), member 12	-0.25178	8.2915	-3.88664	0.000988923	0.0135251	-0.925028
TC0200010897.hg.1	NM_152386	SGPP2	sphingosine-1-phosphate phosphatase 2	-0.395633	9.96238	-3.88584	0.000990728	0.0135429	-0.926795
TC0100015332.hg.1	NM_018364	RSBN1	round spermatid basic protein 1	-0.325252	9.44592	-3.88339	0.00099629	0.0136053	-0.932218
TC0600007714.hg.1	hsa_circ_0092294	ITPR3	Zhang2013 ALT_ACCEPTOR, ALT_DONOR, coding, INTERNAL, intronic best transcript NM_002224	-0.362872	7.15546	-3.88351	0.000996032	0.0136053	-0.931967
TC1900007349.hg.1	NM_000980	RPL18A	ribosomal protein L18a	0.719478	12.2176	3.882	0.000999482	0.0136283	-0.935316
TC1000010239.hg.1	NM_001270695	ARHGAP12	Rho GTPase activating protein 12	-0.401918	10.1719	-3.88221	0.000998981	0.0136283	-0.934831
TC1900008254.hg.1	NM_001144824	ZNF234	zinc finger protein 234	-0.407472	8.51652	-3.88235	0.000998664	0.0136283	-0.934523
TC0700009067.hg.1	NM_001198909	ATP6V1F	ATPase, H+ transporting, lysosomal 14kDa, V1 subunit F	0.315872	9.66056	3.88134	0.00100098	0.013642	-0.93677
TC1600011408.hg.1	NM_001040138	CKLF	chemokine-like factor	0.749887	9.06997	3.88054	0.00100282	0.0136561	-0.938546
TC1200012163.hg.1	NM_003769	SRSF9	serine/arginine-rich splicing factor 9	0.584548	9.73108	3.88045	0.00100302	0.0136561	-0.938743
TC0400009818.hg.1	NM_002337	LRPAP1	LDL receptor related protein associated protein 1	0.40755	9.85508	3.87914	0.00100604	0.0136902	-0.941646
TC1800007863.hg.1	NM_001126123	ENOSF1	enolase superfamily member 1	-0.369979	9.55436	-3.87844	0.00100763	0.0137051	-0.943185
[truncated: 25,190 more rows]
